# Supplementary material for: Persister Escherichia coli Cells Have a Lower Intracellular pH than Susceptible Cells but Maintain Their pH in Response to Antibiotic Treatment
Source: mBio. 2021 Jul 20;12(4):e00909-21. doi: 10.1128/mBio.00909-21 (PMC8406257; doi:10.1128/mBio.00909-21)
Supplement: DATA SET S1 [file mbio.00909-21-sd001.xlsx]

## Sheet: Parental vs mutant regulation
					Parental strain 4 vs 3h gene regulation				ΔtnaA strain 4 vs 3h gene regulation				Parental strain 5 vs 4h gene regulation				ΔtnaA strain 5 vs 4h gene regulation				Parental strain 17 vs 5h gene regulation				ΔtnaA strain 17 vs 5h gene regulation
Genes	Gene product	baseMean	Cluster		log2FoldChange	lfcSE	padj		log2FoldChange	lfcSE	padj		log2FoldChange	lfcSE	padj		log2FoldChange	lfcSE	padj		log2FoldChange	lfcSE	padj		log2FoldChange	lfcSE	padj
aaaE	non-coding	9.69534	3		1.07295	0.637775	0.15493		-0.986519	0.523649	0.510935		0.24981	0.501243	0.708835		-0.418455	0.582562	0.558744		0.193338	0.483071	0.776687		2.74794	0.470576	1.95e-08
aaeA	aromatic carboxylic acid efflux pump membrane fusion protein	18.0945	2		-1.23899	0.452194	0.0142517		0.298528	0.349032	0.911574		0.750058	0.459481	0.163626		-0.423082	0.340019	0.281964		0.224441	0.410675	0.687229		0.439359	0.328202	0.237625
aaeB	aromatic carboxylic acid efflux pump subunit AaeB	32.1876	4		-0.980946	0.462949	0.0647989		-0.0961335	0.383954	0.994625		0.593434	0.467026	0.292903		-0.654651	0.387913	0.132739		-0.333202	0.460296	0.581636		1.11444	0.378289	0.00594929
aaeR	LysR-type transcriptional regulator AaeR	134.336	2		0.0561277	0.205229	0.843062		0.0969339	0.179406	0.952764		0.362096	0.195346	0.107707		-0.297142	0.177454	0.135843		-0.0887426	0.194188	0.74142		0.745112	0.171356	3.5e-05
aas	acyltransferase	432.631	7		-0.552342	0.136459	0.000193775		-0.308191	0.120873	0.232804		0.400303	0.135817	0.007236		0.124031	0.120218	0.382469		0.0919415	0.133056	0.600839		-0.470276	0.119996	0.000204555
aat	leucyl/phenylalanyl-tRNA--protein transferase	140.775	7		-0.237386	0.216459	0.374191		-0.149071	0.184431	0.918377		0.229093	0.21221	0.380558		-1.07823	0.191139	5.59e-08		0.898905	0.20083	3.57e-05		0.938946	0.189353	2.12e-06
abgA	p-aminobenzoyl-glutamate hydrolase subunit A	12.2373	2		-0.185862	0.848155	0.87718		-0.446317	0.482521	0.899387		2.68994	0.648125	0.000101797		2.01434	0.413187	2.94e-06		0.219955	0.358789	0.647879		0.02933	0.26448	0.930706
abgB	p-aminobenzoyl-glutamate hydrolase subunit B	16.062	2		0.522553	0.549999	0.44832		0.418859	0.451096	0.899387		1.0612	0.432281	0.0282064		1.30178	0.364399	0.000720627		0.791429	0.338241	0.0425039		0.193317	0.279697	0.56415
abgR	putative LysR-type DNA-binding transcriptional regulator AbgR	59.2635	3		-0.644911	0.329088	0.0908044		0.645565	0.358968	0.541694		0.965351	0.321705	0.0061711		1.73586	0.310971	7.72e-08		-0.331258	0.308843	0.395151		0.280763	0.275198	0.380068
abgT	p-aminobenzoyl glutamate:H(+) symporter	14.4897	2		-0.638321	0.514276	0.308573		-0.426005	0.432831	0.883412		1.28253	0.482288	0.0163713		0.182601	0.42328	0.741361		0.192075	0.400144	0.72854		0.947909	0.367922	0.0171015
abrB	putative regulator	37.0025	3		2.82891	0.508488	1.72e-07		0.304237	0.526483	0.944764		-3.26707	0.509336	8.37e-10		2.88623	0.485247	9.89e-09		-0.892648	0.638903	0.256159		-4.78554	0.549447	2.44e-17
accA	acetyl-CoA carboxyltransferase subunit alpha	1438.34	7		-0.891637	0.12842	4.67e-11		0.13355	0.12277	0.863221		-0.74697	0.132363	7.84e-08		-1.08509	0.123066	1.29e-17		0.000955843	0.136177	1		-0.401036	0.123828	0.00237396
accB	biotin carboxyl carrier protein	1862.39	6		-1.24222	0.177917	3.63e-11		0.100546	0.175071	0.944764		-1.89145	0.184574	2.81e-23		-1.56721	0.175428	4.81e-18		-0.392732	0.195498	0.0873997		-1.25762	0.176836	6e-12
accC	biotin carboxylase	3793.96	6		-1.01988	0.18527	2.36e-07		0.144291	0.184165	0.919807		-2.40837	0.189089	3.09e-35		-1.76321	0.184375	1.93e-20		-0.392286	0.195418	0.087661		-1.36258	0.185226	1.06e-12
accD	acetyl-CoA carboxyltransferase subunit beta	1731.34	7		-0.299226	0.139342	0.0609653		0.166823	0.13561	0.816411		-0.844031	0.141046	1.13e-08		-0.958572	0.135812	8.59e-12		0.0509171	0.143853	0.804597		-0.274667	0.136249	0.0670092
aceA	isocitrate lyase	25940.1	1		-0.95999	0.515311	0.11001		-0.487792	0.515289	0.894049		5.78435	0.514575	1.04e-27		3.05559	0.514579	1.05e-08		0.826689	0.51333	0.182644		4.04973	0.513407	1.99e-14
aceB	malate synthase A	27724.8	1		-1.22954	0.416114	0.0078206		-0.476755	0.416414	0.853493		5.53145	0.415564	2.33e-38		3.07998	0.415637	7.34e-13		1.04573	0.414273	0.0270755		3.84402	0.414343	1.62e-19
aceE	pyruvate dehydrogenase E1 component	26858.5	6		0.268698	0.556078	0.719171		-0.0605835	0.556009	0.999614		-1.64116	0.556132	0.00715502		-2.81276	0.556035	1.2e-06		0.0510122	0.556217	0.956243		-1.5983	0.556134	0.0073864
aceF	pyruvate dehydrogenase, E2 subunit	12395.9	6		0.214462	0.523321	0.763861		-0.0372651	0.523145	0.999614		-1.42775	0.523419	0.0135485		-2.63446	0.523194	1.35e-06		-0.121105	0.523638	0.878464		-1.6554	0.523382	0.00303998
aceK	isocitrate dehydrogenase kinase/phosphatase	4932.8	1		-1.51461	0.50748	0.00714973		-0.746626	0.50458	0.710627		5.38293	0.504824	4.17e-25		2.65947	0.502363	3.6e-07		1.6767	0.497177	0.00233525		4.10088	0.49751	1.17e-15
ackA	acetate kinase	6365.81	7		-0.179375	0.350038	0.702721		0.219537	0.349816	0.943624		-1.86558	0.35051	4.35e-07		-2.04963	0.349953	1.68e-08		1.19913	0.350668	0.00201467		-0.308733	0.350183	0.454465
acnA	aconitate hydratase 1	6825.55	8		0.621123	0.360323	0.143486		-0.0963408	0.360098	0.991325		5.06757	0.356157	1.42e-43		2.73489	0.357356	1.24e-13		-0.336189	0.353642	0.457679		1.4161	0.353977	0.000148404
acnB	hypothetical protein b0118	8401.9	3		-0.934337	0.332294	0.0117329		-0.448413	0.332314	0.763221		1.58943	0.332199	6.18e-06		1.42229	0.332185	4.38e-05		-0.644846	0.332092	0.0996595		0.396039	0.331949	0.297333
acpH	acyl carrier protein phosphodiesterase	64.2621	2		-0.742747	0.292968	0.0245225		-0.0226051	0.191785	0.999614		1.39953	0.272631	1.14e-06		-0.750113	0.1966	0.000289418		0.190784	0.223626	0.509208		1.15056	0.188164	3.9e-09
acpP	acyl carrier protein	6963.97	7		-0.117949	0.153854	0.550274		0.182796	0.153127	0.836942		-0.780225	0.154209	1.64e-06		-0.606873	0.153128	0.000162481		0.106145	0.154674	0.603584		-1.12288	0.153362	1.36e-12
acpS	holo	96.0754	4		0.42557	0.19015	0.0500913		0.148355	0.176849	0.917388		-0.422518	0.186635	0.0449373		0.0168545	0.170373	0.945876		-1.2588	0.233754	4.91e-07		-0.701419	0.174708	0.000140175
acpT	holo	76.2674	6		-1.57175	0.263386	1.89e-08		-0.259783	0.188356	0.747588		1.34742	0.259626	8.5e-07		-0.885522	0.197559	1.82e-05		-1.32763	0.277391	8.94e-06		0.677707	0.195426	0.00109991
acrA	multidrug efflux pump membrane fusion lipoprotein AcrA	1261.96	7		-0.938324	0.182003	1.42e-06		-0.0257251	0.1765	0.996753		-0.481259	0.184763	0.0189749		-1.2549	0.176888	6.69e-12		-0.0727389	0.187538	0.784332		-0.388047	0.17759	0.0455878
acrB	multidrug efflux pump RND permease AcrB	3267.8	7		-0.456928	0.156604	0.00869411		-0.167193	0.155082	0.863221		-1.02764	0.157778	4.52e-10		-1.47392	0.155401	3.82e-20		0.000325571	0.15928	1		-0.356802	0.155885	0.0356886
acrD	multidrug efflux pump RND permease AcrD	118.436	7		-0.238016	0.235778	0.417618		-0.0329051	0.175533	0.99657		-0.0610779	0.235507	0.857798		-1.19737	0.179268	1.1e-10		0.394572	0.232541	0.157975		0.0683539	0.182586	0.765257
acrF	multidrug efflux pump RND permease AcrF	47.6092	2		-0.659495	0.327902	0.0818017		-0.036671	0.256321	0.996753		0.598239	0.32411	0.109436		-0.656362	0.259181	0.0190799		-0.147267	0.310707	0.731831		0.859841	0.251889	0.00132917
acrR	DNA-binding transcriptional repressor AcrR	85.0601	4		-0.937912	0.254451	0.000736439		-0.16803	0.227273	0.92702		-0.192874	0.267429	0.573479		-0.573814	0.228553	0.0202199		-0.788533	0.298718	0.0202117		-0.381655	0.234431	0.145501
acrZ	multidrug efflux pump accessory protein AcrZ	23.8961	2		0.113991	0.374914	0.826381		-0.62779	0.38339	0.634624		-1.1881	0.414447	0.00913254		0.918424	0.371547	0.0224001		1.44986	0.414777	0.00157525		0.700394	0.319835	0.0451042
acs	acetyl-CoA synthetase (AMP-forming)	1732.91	1		-4.55505	0.792943	6.45e-08		0.235165	0.853568	0.989841		7.0734	0.790861	5.47e-18		5.48182	0.797427	3e-11		1.65383	0.744086	0.0555545		4.39555	0.744621	1.36e-08
actP	acetate/glycolate:cation symporter	445.187	1		-2.61249	0.746248	0.00139377		0.13994	0.740574	0.99657		4.82846	0.739804	4.14e-10		2.87922	0.719587	0.000139102		1.2647	0.696926	0.12763		4.01778	0.697119	3.01e-08
acuI	non-coding	291.607	3		2.29329	0.271854	9.42e-16		0.158524	0.263042	0.943624		0.0502384	0.249755	0.894093		2.72402	0.252881	1.76e-25		-0.298992	0.252097	0.340153		-2.05053	0.247076	7.53e-16
ada	DNA-binding transcriptional dual regulator/DNA repair protein Ada	168.525	2		1.56687	0.328954	9.13e-06		0.0279564	0.27537	0.999614		1.46354	0.274551	4.17e-07		-0.612302	0.277722	0.0436534		0.229999	0.263653	0.498266		2.0386	0.268573	1.91e-13
add	adenosine deaminase	796.633	3		-0.0885253	0.209722	0.755821		0.252792	0.210431	0.834713		-0.518603	0.210433	0.0274903		1.15079	0.207958	1e-07		0.674602	0.210598	0.0039965		-0.0316468	0.205951	0.904633
ade	non-coding	155.538	6		-0.695441	0.216632	0.00360652		0.574262	0.219588	0.216567		-0.853314	0.226432	0.000457886		-0.26471	0.214592	0.286687		-1.66977	0.283363	3.12e-08		-3.05589	0.266883	4.04e-29
adhE	aldehyde-alcohol dehydrogenase	14456.9	3		1.04178	0.258692	0.000210035		0.373368	0.259423	0.733312		-1.01771	0.258673	0.000243863		1.53101	0.259007	1.22e-08		1.28806	0.258666	3.6e-06		-1.12439	0.258828	3.57e-05
adhP	ethanol dehydrogenase/alcohol dehydrogenase	1697.95	8		0.69638	0.338402	0.0741166		-0.395322	0.299522	0.77561		3.27949	0.311699	1.8e-24		-0.858907	0.301612	0.0078518		3.46995	0.294533	7.53e-30		4.27448	0.29797	4.85e-45
adiA	arginine decarboxylase, degradative	48.9559	3		1.41635	0.315127	3.01e-05		0.0190002	0.394494	0.999614		-1.34776	0.307563	3.81e-05		2.07124	0.347567	9.25e-09		0.529207	0.31975	0.170051		-0.800389	0.300205	0.013407
adiC	arginine:agmatine antiporter	40.1467	3		3.93381	0.411507	6.86e-20		-0.0438521	0.5586	0.999614		-2.27827	0.308807	1.34e-12		1.16188	0.485375	0.0274073		1.48979	0.318321	1.44e-05		0.0874253	0.382233	0.857221
adiY	DNA-binding transcriptional activator AdiY	77.4657	8		6.41359	0.683617	3.26e-19		0.527287	0.899932	0.94432		-2.1568	0.570377	0.000436948		3.01445	0.73932	0.000102517		-4.86897	0.754662	1.14e-09		-6.57314	1.31264	1.66e-06
adk	adenylate kinase	1479.3	6		-0.486427	0.173491	0.0119809		0.307253	0.171281	0.542882		-1.20767	0.176209	4.94e-11		-1.22963	0.171516	3.95e-12		-1.25385	0.185822	1.77e-10		-0.0397709	0.172022	0.85552
aegA	putative oxidoreductase Fe-S subunit AegA	99.8327	6		3.2079	0.483444	3.39e-10		0.278872	0.485142	0.944764		-0.130541	0.429415	0.830739		2.5404	0.454006	7.17e-08		-2.06572	0.456096	2.82e-05		-1.81727	0.436601	7.66e-05
aer	aerotaxis sensor receptor, flavoprotein	85.4129	2		-0.178748	0.294143	0.644634		-0.145096	0.2418	0.943624		1.49129	0.255889	2.77e-08		1.04454	0.221254	6.1e-06		0.232927	0.211661	0.380874		2.12336	0.177793	1.38e-31
aes	acetylesterase	47.2921	3		1.96049	0.337974	4.77e-08		-0.325527	0.437786	0.926588		-1.22803	0.309849	0.000218806		3.39119	0.378367	3.77e-18		0.070617	0.330744	0.890171		-1.4131	0.291314	3.58e-06
afuC	CP4-6 prophage; ABC transporter ATP-binding protein AfuC	8.79868	6		0.704607	0.669702	0.396496		-0.747927	0.405378	0.528715		-1.18305	0.668877	0.127333		-0.829338	0.469251	0.113866		0.698434	0.742147	0.462206		2.60821	0.408963	7.74e-10
agaA	non-coding	12.6306	3		0.397368	0.557164	0.58324		0.10288	0.463139	0.995425		0.08509	0.477739	0.909362		1.82376	0.38925	7.19e-06		0.549761	0.469212	0.347032		-0.98726	0.324921	0.00447432
agaR	DNA-binding transcriptional repressor AgaR	212.519	4		0.314694	0.200319	0.187096		0.0424823	0.185904	0.995042		-0.919963	0.204321	2.24e-05		0.0503916	0.184075	0.843475		-0.176457	0.218126	0.534161		0.457564	0.181332	0.0197363
agaS	putative galactosamine-6-phosphate deaminase/isomerase	6.63253	3		-0.191248	0.56256	0.804578		-0.0137152	0.662214	0.999764		-0.880995	0.607023	0.221389		1.75625	0.569217	0.00380327		-0.719139	0.7921	0.479985		-2.68209	0.6296	5.1e-05
agaV	N-acetyl-D-galactosamine specific PTS enzyme IIB component	31.2638	3		-0.276475	0.394895	0.591294		0.370606	0.619071	0.943624		-0.109295	0.400959	0.849876		4.2705	0.48441	1.3e-17		-0.0337372	0.408323	0.959501		-2.81564	0.374968	3.48e-13
agaW	non-coding	9.26057	3		0.192198	0.635958	0.826389		0.223095	0.715234	0.987562		0.775403	0.557686	0.244739		3.01368	0.560049	2.28e-07		-1.56359	0.643825	0.0344342		-1.92584	0.440055	3.1e-05
agp	glucose-1-phosphatase	1823.23	5		2.8749	0.416791	6.25e-11		0.391949	0.452662	0.909218		0.907612	0.412611	0.0520806		5.62812	0.430794	1.49e-36		-0.651534	0.41257	0.192173		-0.908747	0.412557	0.0437968
ahpC	alkyl hydroperoxide reductase, AhpC component	15238.3	6		0.21806	0.118353	0.114556		-0.934116	0.11787	4.3e-12		0.507301	0.118126	5.56e-05		0.0849298	0.117909	0.557598		1.39335	0.117843	4.92e-30		-1.45339	0.118173	1.89e-33
ahpF	alkyl hydroperoxide reductase, AhpF component	2217.36	6		-0.285435	0.129066	0.0531446		-0.757063	0.126414	1.99e-06		-0.609904	0.130077	9.61e-06		-0.543148	0.126825	4.36e-05		1.89077	0.128957	1.51e-45		-1.67605	0.129057	3.89e-37
ahr	aldehyde reductase, NADPH-dependent	509.352	5		3.28188	0.44512	2.59e-12		0.0373774	0.419313	0.999614		2.69567	0.373751	4.23e-12		2.35195	0.397463	1.18e-08		0.0463063	0.367937	0.935552		1.70076	0.371077	1.24e-05
aidB	putative acyl-CoA dehydrogenase AidB	1187.2	5		2.92209	0.468364	3.95e-09		-0.401515	0.414826	0.885217		4.95257	0.368868	5.36e-39		2.48101	0.39512	1.36e-09		-0.344061	0.355691	0.449454		2.66741	0.360197	7.43e-13
alaA	glutamate--pyruvate aminotransferase AlaA	418.994	4		-0.37287	0.230099	0.172341		-0.0875505	0.224209	0.974959		-1.31038	0.23745	1.55e-07		-0.219805	0.223985	0.408571		-0.61026	0.2523	0.0352577		-0.292275	0.22415	0.251464
alaC	glutamate--pyruvate aminotransferase AlaC	205.595	2		0.0232272	0.248038	0.956773		-0.339756	0.216804	0.673888		0.766311	0.235561	0.00278974		1.53872	0.212513	2.41e-12		-0.324811	0.233147	0.257656		0.332499	0.205579	0.148207
alaE	L-alanine exporter	170.433	8		2.97626	0.404578	2.9e-12		-0.0697755	0.371817	0.99657		0.221417	0.30606	0.572388		1.40559	0.342462	9.2e-05		2.8797	0.29154	2.68e-21		1.86805	0.294507	9.65e-10
alaS	alanine--tRNA ligase/DNA-binding transcriptional repressor	5162.44	7		-0.371603	0.123097	0.00646016		0.0977344	0.122093	0.919807		-0.909768	0.123796	1.64e-12		-0.785583	0.122139	5.24e-10		0.457155	0.124255	0.000824264		-1.03382	0.122568	2.46e-16
aldA	aldehyde dehydrogenase A	3945.54	8		-3.92959	0.715211	2.5e-07		0.609362	0.721038	0.915236		4.19509	0.715158	2.24e-08		5.93663	0.715927	9.51e-16		0.64478	0.712536	0.481432		0.229208	0.712374	0.799111
aldB	aldehyde dehydrogenase B	1832.44	5		3.98747	0.58956	1.49e-10		-0.1233	0.684456	0.99657		3.84303	0.480254	1.3e-14		6.19489	0.59644	8.7e-24		1.00636	0.473618	0.0689175		4.67246	0.474316	7.31e-22
alkA	DNA-3-methyladenine glycosylase 2	57.5132	2		1.05812	0.388312	0.0148585		-0.396261	0.277431	0.73677		1.32332	0.2716	4.11e-06		1.69716	0.247473	3.34e-11		0.923682	0.212865	6.37e-05		1.21958	0.179857	5.8e-11
alkB	DNA oxidative demethylase	35.504	2		1.02998	0.438476	0.0385824		0.16778	0.366009	0.966272		1.12236	0.340614	0.002433		-0.178621	0.351749	0.694949		0.513717	0.296768	0.149056		2.02575	0.304612	1.35e-10
allA	ureidoglycolate lyase	21.0941	6		0.132926	0.422859	0.821286		-0.458408	0.47817	0.887707		1.98943	0.363606	1.98e-07		1.23764	0.438928	0.0085291		-2.85276	0.430213	3.71e-10		-0.376788	0.370549	0.381281
allB	allantoinase	31.0999	3		1.83345	0.494776	0.000687044		-1.1275	0.64547	0.557158		1.64627	0.390912	7.94e-05		2.03846	0.602281	0.00140279		-1.35102	0.387694	0.00163321		1.50161	0.408507	0.000517901
allC	allantoate amidohydrolase	23.7699	6		0.0670805	0.318585	0.882681		0.061963	0.292334	0.995425		-0.452029	0.325086	0.244739		0.579334	0.269915	0.0502432		-1.99047	0.499399	0.000262288		-0.755523	0.263159	0.00745284
allE	(S)-ureidoglycine aminohydrolase	46.8633	6		0.571284	0.223643	0.023369		0.27659	0.206504	0.766695		-0.454781	0.215695	0.0635302		0.620518	0.182358	0.00131632		-1.73909	0.315496	2.52e-07		-1.61643	0.200424	4.94e-15
allR	DNA-binding transcriptional repressor AllR	1776.88	6		0.724387	0.218285	0.00255052		0.152395	0.215656	0.930886		2.05722	0.21217	6.14e-21		0.584806	0.213158	0.0106249		1.79711	0.20828	1.75e-16		0.20589	0.210801	0.401931
allS	DNA-binding transcriptional activator AllS	10.7442	2		3.30213	0.90794	0.000873672		-0.182533	1.00256	0.99657		0.487851	0.415162	0.335604		2.32767	0.810559	0.00733897		-0.380219	0.417923	0.479139		-0.0105577	0.462759	0.988761
alr	alanine racemase 1	251.271	4		-0.475376	0.16252	0.00854313		-0.253649	0.141074	0.541694		-1.1748	0.17795	2.56e-10		-1.15827	0.144442	7.96e-15		-0.752112	0.220543	0.00207634		-0.0486934	0.147062	0.792662
alsA	D-allose ABC transporter ATP binding subunit	25.6342	3		-2.51215	0.71275	0.00129036		0.569843	0.818338	0.930886		0.35962	0.735237	0.713983		3.92651	0.733312	2.63e-07		-1.758	0.808221	0.0617303		-3.01282	0.692819	3.5e-05
alsB	D-allose ABC transporter periplasmic binding protein	57.4919	3		-1.45354	0.592248	0.0300548		0.460072	0.648689	0.930886		0.123494	0.59893	0.891265		3.62566	0.60742	8.72e-09		-2.28226	0.658946	0.00174631		-2.84466	0.588265	3.85e-06
alsC	D-allose ABC transporter membrane subunit	14.8955	3		-1.4139	0.742681	0.10164		0.199432	0.844753	0.994752		-0.216676	0.773832	0.845444		3.31166	0.764282	3.5e-05		0.0074535	0.790281	1		-2.80621	0.722179	0.000232887
alsE	D-allulose-6-phosphate 3-epimerase	27.3961	3		-0.937939	0.703438	0.270094		-0.148421	0.754325	0.995425		-0.102629	0.713528	0.926907		3.28771	0.718791	1.2e-05		-1.2869	0.754174	0.15522		-2.71251	0.69547	0.00022044
alsK	D-allose kinase	28.6558	3		-1.18034	0.559095	0.0659031		0.111242	0.672081	0.996753		0.0758245	0.570095	0.933292		3.24547	0.600532	2.02e-07		-0.295456	0.583469	0.711969		-1.61515	0.536834	0.00490077
alsR	DNA-binding transcriptional repressor AlsR	245.467	3		-1.25297	0.327757	0.000450163		-0.12314	0.333434	0.975466		-0.080311	0.330999	0.868148		1.31018	0.328789	0.000148563		-1.10736	0.339547	0.00332066		-1.10803	0.326197	0.00140229
alx	putative membrane-bound redox modulator Alx	136.433	6		-2.78577	0.383397	5.45e-12		-0.135022	0.229201	0.943624		-0.500992	0.48829	0.406741		-3.27001	0.242703	8.69e-39		1.45286	0.451229	0.0037844		2.1067	0.244219	4.97e-17
amiA	N-acetylmuramoyl-L-alanine amidase A	390.897	2		-1.20081	0.198216	1.13e-08		0.235729	0.184696	0.799721		0.0229996	0.203533	0.944578		-0.541691	0.184357	0.00599581		-0.0992283	0.204837	0.72577		-1.03636	0.187028	1.04e-07
amiB	N-acetylmuramoyl-L-alanine amidase B	433.059	7		-0.608764	0.129061	1.12e-05		-0.0569935	0.110565	0.952764		0.649341	0.126349	1.1e-06		-0.487481	0.111175	2.8e-05		0.875098	0.116565	1e-12		0.517976	0.109471	6.29e-06
amiC	N-acetylmuramoyl-L-alanine amidase C	447.882	2		-0.852791	0.165251	1.39e-06		0.110205	0.153751	0.927694		-0.0994524	0.168827	0.652505		-0.637825	0.153882	7.78e-05		0.194995	0.169418	0.35645		0.410241	0.153567	0.0132144
amiD	N-acetylmuramoyl-L-alanine amidase D	393.044	2		1.22362	0.210401	4.4e-08		-0.0892788	0.192061	0.964219		1.5782	0.187023	3.88e-16		0.780273	0.187669	7.37e-05		-0.236797	0.182001	0.293695		-0.22061	0.182865	0.291678
amn	AMP nucleosidase	790.891	4		-0.182119	0.203886	0.47864		-0.487836	0.212179	0.322307		1.51212	0.201496	5.47e-13		1.41896	0.208147	4.39e-11		-0.800884	0.199999	0.000244037		-0.760342	0.203121	0.000402961
ampC	beta-lactamase	115.112	7		-0.415896	0.200596	0.0716736		0.318289	0.17924	0.546204		-1.29473	0.229687	8.11e-08		-0.508741	0.17707	0.00730906		0.879268	0.236962	0.000737425		-0.496812	0.181894	0.0111457
ampD	1,6-anhydro-N-acetylmuramoyl-L-alanine amidase	130.413	7		0.56873	0.203931	0.0124834		0.0266085	0.189102	0.996753		0.153958	0.189708	0.520939		1.43911	0.175649	2.06e-15		0.437442	0.184354	0.0392358		-1.27623	0.169128	2.65e-13
ampE	protein AmpE	168.067	7		0.274333	0.184242	0.213061		0.0086214	0.161877	0.999614		0.359688	0.172557	0.0669854		1.29681	0.15182	1.26e-16		0.566291	0.163047	0.00169139		-1.10524	0.146455	2.65e-13
ampG	muropeptide:H(+) symporter	376.983	2		-1.65557	0.209719	5.95e-14		-0.196393	0.195077	0.878893		-1.50502	0.235351	9.49e-10		-1.52411	0.196908	6.53e-14		-0.269113	0.2651	0.424967		-0.887937	0.201443	2.71e-05
ampH	peptidoglycan DD-carboxypeptidase/peptidoglycan DD-endopeptidase	230.719	6		-0.663469	0.240283	0.0134537		0.250485	0.233195	0.863221		-0.0848916	0.243212	0.802378		0.39651	0.22892	0.121919		0.303258	0.243725	0.314923		1.87102	0.222608	3.15e-16
amtB	ammonia/ammonium transporter	37.5651	2		-0.123428	0.369169	0.807738		-0.504304	0.259073	0.481762		0.929488	0.324144	0.00911426		0.230763	0.258055	0.45636		0.685837	0.274871	0.0292508		1.08695	0.227524	5.07e-06
amyA	alpha-amylase	879.891	5		3.59017	0.387362	8.78e-19		-0.147853	0.384478	0.975235		2.38745	0.340681	1.74e-11		3.24413	0.364811	6.76e-18		0.434209	0.337158	0.298783		0.881156	0.338958	0.0160646
anmK	anhydro-N-acetylmuramic acid kinase	156.898	2		1.03672	0.193692	5.27e-07		-0.376426	0.156102	0.283471		-0.252156	0.17098	0.212601		1.80898	0.146616	6.67e-33		0.218615	0.174579	0.312296		-0.36523	0.132461	0.010346
ansA	L-asparaginase 1	446.921	7		-0.597343	0.223655	0.0172332		0.136074	0.21714	0.943624		-1.22623	0.231991	5.26e-07		-1.46059	0.218461	1.05e-10		1.0454	0.233165	3.46e-05		-0.469029	0.221703	0.0535127
ansB	L-asparaginase 2	5358.81	8		8.95493	0.762499	1.66e-29		-0.0384671	0.748278	0.999614		-0.986428	0.740689	0.267925		6.43308	0.744611	5.65e-17		-5.87126	0.746158	7.02e-14		-5.67056	0.742383	1.34e-13
ansP	L-asparagine transporter	140.808	6		-2.68429	0.402455	2.72e-10		0.34992	0.356858	0.883412		-0.717831	0.451651	0.175978		-3.69739	0.368553	2.63e-22		0.438448	0.461972	0.458392		-0.080689	0.382758	0.867911
apaG	DUF525 domain-containing protein ApaG	425.561	7		0.555183	0.151335	0.000784321		-0.236174	0.124428	0.504359		0.761774	0.137831	1.48e-07		-0.621524	0.125772	2.13e-06		0.418592	0.13127	0.00418216		0.344441	0.125407	0.0106665
apaH	diadenosine tetraphosphatase	249.359	7		0.451542	0.175365	0.0222329		-0.252643	0.13596	0.520547		0.777491	0.154712	1.94e-06		-0.121271	0.136071	0.457548		0.475679	0.144989	0.00312726		0.514712	0.132439	0.00023238
apbE	non-coding	91.8733	9		-0.837383	0.30649	0.0145683		0.030514	0.269848	0.999614		-1.86402	0.370337	1.86e-06		-2.0549	0.280157	1.25e-12		1.66616	0.377547	4.68e-05		0.218229	0.288566	0.525916
aphA	acid phosphatase/phosphotransferase	337.023	8		-0.960043	0.484357	0.0867725		-0.0911315	0.518881	0.996753		-0.891008	0.487101	0.113285		4.28833	0.502072	1.27e-16		-2.87092	0.518381	2.2e-07		-1.6881	0.484066	0.00102784
appA	periplasmic phosphoanhydride phosphatase/multiple inositol-polyphosphate phosphatase	452.246	5		2.17171	0.396999	2.84e-07		-0.113416	0.396927	0.989841		2.41519	0.322931	6.5e-13		1.3798	0.369195	0.000389728		1.39035	0.306758	2.79e-05		1.39413	0.323798	4.21e-05
appY	DNA-binding transcriptional activator AppY	42.2299	8		3.34393	0.436977	3.48e-13		0.93705	0.906256	0.874375		-2.38992	0.412049	3.23e-08		2.03506	0.677256	0.0048809		-1.62957	0.502512	0.00353254		-1.97241	0.707604	0.00950482
apt	adenine phosphoribosyltransferase	708.29	7		-1.17725	0.371303	0.00407071		0.154758	0.365684	0.969706		-2.94501	0.396437	9.35e-13		-2.6714	0.366722	1.78e-12		0.793092	0.413663	0.104675		-0.307864	0.368132	0.480212
aqpZ	water channel AqpZ	20.4612	2		0.152676	0.480808	0.819286		0.378047	0.368813	0.875349		0.557684	0.426477	0.277196		0.383232	0.32518	0.311202		1.06036	0.351721	0.00712536		0.959749	0.272146	0.000894364
araC	DNA-binding transcriptional dual regulator AraC	336.68	3		0.786466	0.293098	0.0166495		0.330498	0.320083	0.874375		0.774771	0.286376	0.0143979		2.88896	0.299887	1.02e-20		-0.379442	0.285536	0.2818		-1.07186	0.284372	0.000364863
araE	arabinose:H(+) symporter	79.4666	2		0.264615	0.252964	0.399756		0.237732	0.235099	0.876889		0.00816762	0.243243	0.985721		0.832728	0.217131	0.000268643		0.345435	0.238058	0.235529		0.607064	0.197553	0.00403134
araF	arabinose ABC transporter periplasmic binding protein	116.881	5		3.34879	0.450894	1.76e-12		0.543566	0.490921	0.863218		1.06884	0.320924	0.00216183		3.62928	0.396617	7.29e-19		0.00170426	0.313655	1		-0.422689	0.312779	0.232874
araG	arabinose ABC transporter ATP binding subunit	76.4432	3		1.93372	0.412716	1.29e-05		-0.279082	0.534783	0.952764		0.91477	0.329241	0.0117429		4.19416	0.449595	1.54e-19		0.847175	0.31062	0.0159585		-0.668278	0.30688	0.0463859
araH	arabinose ABC transporter membrane subunit	59.3348	2		1.87777	0.416027	2.76e-05		0.000372679	0.425065	0.999861		1.30149	0.289015	2.23e-05		2.97262	0.350396	2.03e-16		0.479078	0.255754	0.114119		0.233535	0.242931	0.409669
araJ	putative transport protein AraJ	72.7292	2		0.446526	0.292378	0.200172		-0.288466	0.224031	0.792356		0.736672	0.256198	0.00889906		-0.59262	0.229536	0.0167338		1.07773	0.223406	7.51e-06		1.46207	0.215009	5.1e-11
arcA	DNA-binding transcriptional dual regulator ArcA	5162.63	6		0.315433	0.127521	0.0286541		0.32525	0.127805	0.232804		1.85431	0.12625	2.31e-46		1.20845	0.126542	2.16e-20		-1.01773	0.125773	1.3e-14		-0.784294	0.125923	1.95e-09
arcB	sensory histidine kinase ArcB	744.85	7		0.224084	0.120618	0.111101		-0.085287	0.115631	0.92741		-0.271438	0.12005	0.0452502		0.844624	0.113659	6.35e-13		0.281014	0.120341	0.0429709		-1.17506	0.113482	4.9e-24
arfA	alternative ribosome-rescue factor A	14.8686	6		0.131726	0.737861	0.902382		-0.277501	0.326826	0.914206		0.919053	0.629585	0.218383		-0.0795706	0.327022	0.863501		-1.61569	0.76214	0.0695473		1.51286	0.29324	7.75e-07
arfB	peptidyl-tRNA hydrolase, ribosome rescue factor	84.1838	7		0.10432	0.273575	0.780926		-0.0567688	0.226984	0.994625		0.224005	0.262479	0.497227		0.0363627	0.223795	0.909127		0.716014	0.249588	0.0108191		0.20875	0.21868	0.412976
argA	N-acetylglutamate synthase	62.5531	2		0.306671	0.24899	0.313027		0.0610045	0.221617	0.989841		0.79659	0.217406	0.000677741		0.347812	0.20637	0.133274		-0.310808	0.207887	0.220715		0.0717625	0.189526	0.762402
argB	acetylglutamate kinase	41.1528	4		0.94414	0.527835	0.126987		0.101067	0.415338	0.994752		1.19056	0.452845	0.017784		0.453494	0.408423	0.342915		-0.728098	0.448338	0.179264		-1.4039	0.414532	0.00145219
argC	N-acetylglutamylphosphate reductase	38.3725	4		0.0795223	0.314835	0.855847		-0.216511	0.205614	0.867809		0.21224	0.293421	0.572388		0.0700356	0.202415	0.796667		-0.512292	0.315145	0.178766		-2.71173	0.272772	3.04e-22
argD	N-acetylornithine aminotransferase/N-succinyldiaminopimelate aminotransferase	107.784	7		-0.75607	0.3336	0.0469559		0.0315841	0.300775	0.999614		-0.500499	0.347167	0.224747		-2.05027	0.307743	1.22e-10		-0.242782	0.366996	0.619056		-0.421622	0.318572	0.243831
argE	acetylornithine deacetylase	303.528	2		-0.318947	0.208288	0.198732		-0.0850753	0.197235	0.967269		0.968657	0.203327	6.8e-06		0.949842	0.193431	2.48e-06		0.0132559	0.197616	0.967753		-0.232443	0.189515	0.283073
argF	CP4-6 prophage; ornithine carbamoyltransferase ArgF	37.062	2		-0.618878	0.360701	0.145605		0.301955	0.262284	0.853269		0.607166	0.341058	0.124524		0.039785	0.256323	0.913537		-0.185026	0.347189	0.695092		-0.727298	0.259064	0.00899223
argG	argininosuccinate synthetase	436.743	2		0.485881	0.204841	0.0365487		0.0289047	0.195116	0.996753		1.47037	0.195019	4.28e-13		0.252462	0.192826	0.254799		-0.473512	0.191287	0.0306514		-0.458295	0.192033	0.0281918
argH	argininosuccinate lyase	193.46	7		0.109174	0.196316	0.675485		-0.0385819	0.167913	0.994752		0.821148	0.180276	1.78e-05		0.448358	0.163285	0.0105627		0.509273	0.168829	0.00709472		-0.597725	0.161061	0.000454424
argI	ornithine carbamoyltransferase ArgI	12.3905	6		0.0158518	0.491359	0.988703		0.565794	0.368037	0.687555		0.0144375	0.473458	0.987016		-0.431493	0.348415	0.284462		-1.69795	0.663364	0.0248623		-1.29466	0.409478	0.00304945
argK	methylmalonyl-CoA mutase-interacting GTPase YgfD	11.0694	2		0.0402648	0.575766	0.970741		0.375624	0.40176	0.896724		0.589596	0.509825	0.34413		-0.49443	0.388829	0.270345		0.642966	0.44048	0.232905		0.542488	0.370721	0.194022
argO	L-arginine exporter	73.0771	6		-0.462632	0.205694	0.0488097		-0.462243	0.176311	0.213812		0.845459	0.196357	5.3e-05		-0.264721	0.179635	0.195228		-2.84703	0.297398	4.47e-20		-0.234221	0.181475	0.256806
argP	DNA-binding transcriptional dual regulator ArgP	229.359	4		-0.184266	0.150229	0.315115		0.0711222	0.143053	0.954119		-0.0619259	0.149367	0.761174		0.7366	0.136985	2.32e-07		-0.534182	0.160004	0.00260309		-0.369572	0.132267	0.00934579
argR	DNA-binding transcriptional dual regulator ArgR	411.597	4		-0.23215	0.226375	0.41007		0.425585	0.223354	0.500027		-0.0136297	0.226613	0.970393		-0.715753	0.222851	0.00252327		-1.21841	0.23437	1.24e-06		-1.29766	0.22861	4.91e-08
argS	arginine--tRNA ligase	1499.98	9		-0.677839	0.256129	0.0183939		0.273108	0.254152	0.863221		-1.31674	0.258726	1.41e-06		-1.91419	0.254694	3.42e-13		1.53382	0.258668	2.53e-08		-0.15308	0.255504	0.621773
argT	lysine/arginine/ornithine ABC transporter periplasmic binding protein	703.846	1		-3.19503	0.565581	1.08e-07		-0.35678	0.548051	0.940224		5.00002	0.563337	9.91e-18		1.80418	0.543707	0.00176419		1.03778	0.535442	0.100353		2.62037	0.535936	2.97e-06
ariR	regulator of acid resistance, influenced by indole	164.836	1		-1.98867	1.2853	0.194264		0.0791021	1.76294	0.999614		6.98081	1.17849	1.61e-08		3.76618	1.34835	0.00921071		2.92074	0.584555	3.34e-06		6.63512	0.656964	6.49e-23
arnA	fused UDP-4-amino-4-deoxy-L-arabinose formyltransferase/UDP-glucuronate dehydrogenase	115.638	6		1.13667	0.331597	0.00178077		-0.141161	0.28151	0.954119		2.35219	0.270148	4.2e-17		-0.189822	0.279415	0.583022		-1.23768	0.254298	6.12e-06		2.5968	0.256656	5.42e-23
arnB	UDP-4-amino-4-deoxy-L-arabinose aminotransferase	81.5087	5		1.14605	0.490379	0.039717		-0.486425	0.535361	0.899387		3.84381	0.366553	2.54e-24		1.49527	0.484721	0.00380746		-1.36384	0.309379	4.78e-05		2.2566	0.345212	2.84e-10
arnC	undecaprenyl-phosphate 4-deoxy-4-formamido-L-arabinose transferase	42.76	6		0.945043	0.469396	0.0814719		0.383446	0.586099	0.939666		2.48267	0.376497	2.69e-10		1.1867	0.488857	0.0251909		-0.940757	0.336933	0.013407		2.06784	0.36402	4.79e-08
arnD	putative 4-deoxy-4-formamido-L-arabinose-phosphoundecaprenol deformylase ArnD	33.9273	6		0.803384	0.519472	0.194387		-0.323097	0.295209	0.863221		2.59727	0.349838	9.63e-13		-0.291125	0.301419	0.416916		-0.859146	0.253424	0.00220501		2.72763	0.242676	4.24e-28
arnE	undecaprenyl-phosphate-alpha-L-Ara4N flippase - ArnE subunit	11.6088	2		1.49999	1.00201	0.210332		-0.0325892	0.79818	0.999614		2.23613	0.596289	0.000491306		2.00098	0.653079	0.0040674		-0.00993164	0.424933	0.99424		1.80154	0.381523	6.57e-06
arnT	lipid IVA 4-amino-4-deoxy-L-arabinosyltransferase	51.7801	2		1.35322	0.39236	0.00166021		-0.311728	0.341743	0.899387		1.55931	0.283117	1.64e-07		0.426378	0.324582	0.253233		0.0370915	0.243397	0.919922		2.06454	0.257442	7.08e-15
aroA	3-phosphoshikimate 1-carboxyvinyltransferase	411.419	2		-0.861842	0.167026	1.39e-06		-0.513881	0.151278	0.0371753		-0.426645	0.175318	0.0298101		-0.358392	0.152067	0.0301326		0.698833	0.174122	0.000235342		1.12292	0.149784	3.81e-13
aroB	3-dehydroquinate synthase	1443.12	7		-0.932544	0.177618	8.87e-07		-0.0381562	0.172615	0.995425		-0.494274	0.180096	0.0129287		-1.49643	0.173168	5.56e-17		0.842898	0.179882	1.41e-05		-0.286512	0.173951	0.14046
aroC	chorismate synthase	482.939	7		-0.162601	0.160977	0.417369		0.117911	0.15043	0.919807		-0.0212856	0.159722	0.933292		-0.638021	0.150817	5.44e-05		0.152772	0.161016	0.458392		0.0279023	0.151157	0.884502
aroD	3-dehydroquinate dehydratase	108.194	2		-0.320869	0.241915	0.272927		-0.409013	0.244768	0.608393		0.465572	0.238038	0.0877098		1.30133	0.232858	7.47e-08		0.0924932	0.231354	0.77683		-0.146804	0.213353	0.566233
aroE	shikimate dehydrogenase	361.19	2		-1.62975	0.202893	2.09e-14		-0.127771	0.150857	0.914544		0.390268	0.215689	0.117652		-1.03787	0.152053	4.16e-11		0.938664	0.194603	7.53e-06		1.62937	0.150783	4.55e-26
aroF	3-deoxy-7-phosphoheptulonate synthase, Tyr-sensitive	242.251	7		-0.554319	0.169695	0.00301728		-0.00906705	0.140809	0.999614		0.418082	0.168801	0.0266102		-0.833811	0.142092	1.57e-08		0.263036	0.162527	0.180622		-0.248158	0.144863	0.123859
aroG	3-deoxy-7-phosphoheptulonate synthase, Phe-sensitive	651.731	2		-1.09332	0.224502	5.52e-06		-0.397616	0.218036	0.535753		1.1776	0.223758	5.91e-07		0.298929	0.217522	0.230289		0.227546	0.219242	0.413391		0.58963	0.21568	0.0110707
aroH	3-deoxy-7-phosphoheptulonate synthase, Trp-sensitive	311.852	6		-1.7421	0.422195	0.000142441		0.123778	0.409282	0.987978		1.84475	0.421483	3.9e-05		-2.14057	0.412281	6.09e-07		-1.08696	0.417228	0.0220723		0.771199	0.413761	0.0920179
aroK	shikimate kinase 1	1272.49	7		-1.75945	0.225626	1.21e-13		0.0613832	0.217455	0.989841		-0.367013	0.231373	0.176749		-1.90835	0.217979	2.17e-17		0.875381	0.229855	0.000511536		-0.169384	0.218771	0.515904
aroL	shikimate kinase 2	140.219	4		-0.567994	0.313219	0.121174		-0.151497	0.281934	0.952764		0.451704	0.312293	0.223201		-0.899976	0.283608	0.00285984		-1.02738	0.326375	0.00476095		-0.0531557	0.285485	0.883613
aroM	protein AroM	161.885	6		-1.92179	0.295825	8.09e-10		-0.120519	0.213585	0.94691		0.911975	0.309798	0.00730493		-0.69538	0.215402	0.00238861		3.23075	0.24025	2.13e-38		3.17943	0.204603	1.23e-52
aroP	aromatic amino acid:H(+) symporter AroP	170.212	6		-2.19102	0.291781	9.75e-13		0.0093795	0.255656	0.999614		1.5597	0.294279	4.88e-07		-1.30687	0.258885	1.26e-06		-0.365492	0.276418	0.284413		0.6163	0.259838	0.0291668
arpA	regulator of acetyl CoA synthetase	9.88884	2		-1.88236	0.683412	0.0136878		-0.365919	0.44905	0.917388		0.179016	0.775012	0.876051		-1.23565	0.497097	0.0215979		0.521891	0.718007	0.58027		1.40779	0.493293	0.00783977
arsB	arsenite/antimonite:H(+) antiporter	30.8012	4		-0.0913256	0.361141	0.855847		0.199479	0.287896	0.930886		-0.381474	0.367261	0.40035		-0.960963	0.294444	0.00212584		-0.262278	0.404623	0.627797		-1.32143	0.347594	0.000322282
arsC	arsenate reductase	18.4768	7		0.203319	0.367242	0.677275		0.133823	0.299694	0.967146		-0.449337	0.371414	0.320083		-0.409482	0.294224	0.22407		-0.170655	0.413114	0.768623		-0.289813	0.30642	0.41757
arsR	DNA-binding transcriptional repressor ArsR	14.0534	7		-0.0564169	0.398229	0.926374		0.413974	0.361792	0.853493		-1.20002	0.45969	0.0187039		-1.189	0.378644	0.00319144		-0.00400596	0.54082	1		-0.597947	0.444585	0.235313
artI	putative ABC transporter periplasmic binding protein ArtI	1619.51	2		2.03217	0.263431	2.23e-13		0.341317	0.261348	0.782019		0.624649	0.259723	0.0320255		0.807199	0.260144	0.00359798		0.0374053	0.25941	0.925245		-0.387742	0.259502	0.184385
artJ	L-arginine ABC transporter periplasmic binding protein	94.4083	6		-0.0089097	0.296611	0.98954		-0.0581972	0.248558	0.994752		1.37678	0.276097	2.36e-06		-0.466793	0.248149	0.0898117		-1.52438	0.282739	4.78e-07		-0.151829	0.249934	0.616468
artM	L-arginine ABC transporter membrane subunit ArtM	364.069	7		0.719561	0.277144	0.0210124		0.0576737	0.262756	0.995425		0.250434	0.270454	0.458807		-0.283249	0.262338	0.35795		0.880585	0.266882	0.00295255		0.444537	0.261497	0.126912
artP	L-arginine ABC transporter ATP binding subunit	821.131	2		0.520907	0.266419	0.0915774		0.236617	0.259154	0.899387		1.29502	0.261231	2.72e-06		-0.175603	0.2585	0.583022		0.891714	0.257821	0.00177513		0.763211	0.257524	0.00564305
artQ	L-arginine ABC transporter membrane subunit ArtQ	384.367	2		0.785796	0.283409	0.0130255		0.138768	0.269621	0.952764		0.86407	0.273671	0.00381786		-0.0813304	0.26875	0.823661		0.383053	0.270368	0.248617		0.337095	0.267611	0.269552
ascB	6-phospho-beta-glucosidase AscB	65.0307	2		-0.0815716	0.272148	0.828228		-0.116935	0.217013	0.952764		1.03319	0.24632	8.51e-05		0.803276	0.203668	0.000175382		-0.133459	0.223927	0.65794		-0.0386673	0.186833	0.869939
ascF	beta-glucoside specific PTS enzyme IIBC component	38.0306	4		0.744085	0.309303	0.033696		-0.0537815	0.269242	0.995425		0.174213	0.261368	0.607444		0.781813	0.247066	0.00294498		-0.808355	0.298311	0.0167673		0.68905	0.208793	0.00193963
ascG	DNA-binding transcriptional repressor AscG	79.6572	4		-0.456608	0.248532	0.115647		0.0221539	0.169761	0.99769		0.217309	0.24898	0.487156		0.793493	0.161362	2.4e-06		-0.307359	0.255737	0.332407		-0.599845	0.156032	0.000273273
asd	aspartate-semialdehyde dehydrogenase	1363.13	2		-0.114858	0.204529	0.672952		-0.275007	0.20114	0.757207		0.626145	0.20335	0.00485513		1.072	0.200539	2.75e-07		0.0354464	0.202552	0.910154		-0.0223706	0.199701	0.930242
aslA	arylsulfatase	39.6368	2		1.19064	0.338835	0.00133747		0.0304054	0.332955	0.999614		0.822879	0.256883	0.0032953		0.410808	0.304456	0.23931		-0.653165	0.255939	0.0252749		0.398333	0.261418	0.175332
aslB	putative anaerobic sulfatase maturation enzyme AslB	25.4279	2		0.0777114	0.362353	0.880292		-0.725326	0.244367	0.0989087		-0.556711	0.375258	0.20981		-0.706985	0.265104	0.0131956		0.229898	0.397023	0.667148		0.853607	0.253129	0.00152496
asmA	putative assembly protein AsmA	497.369	7		0.286494	0.120023	0.0353189		-0.157853	0.10792	0.719713		-0.388271	0.119008	0.00270798		0.0425203	0.106979	0.762436		0.849896	0.11725	6.21e-12		-0.152846	0.106007	0.200951
asnB	asparagine synthetase B	715.103	6		-0.245156	0.402168	0.643722		-0.42496	0.399498	0.863221		1.93054	0.400095	5.12e-06		0.866708	0.398829	0.0471804		-1.62652	0.399734	0.000188853		-0.854278	0.398329	0.050142
asnC	DNA-binding transcriptional dual regulator AsnC	36.9744	6		-0.0162014	0.377947	0.984426		-0.160739	0.336568	0.96146		-0.171492	0.378334	0.737977		-0.944737	0.344259	0.0106101		-1.82139	0.479367	0.000527697		-0.149059	0.355451	0.735755
asnS	asparagine--tRNA ligase	3009.32	7		-0.910497	0.177593	1.63e-06		0.360984	0.176192	0.426803		-1.00846	0.179275	8.64e-08		-1.36763	0.17636	5.87e-14		1.08462	0.179343	1.29e-08		0.676927	0.17643	0.000281254
aspA	aspartate ammonia-lyase	11407.4	8		1.57799	0.524479	0.00666656		1.40338	0.526829	0.203349		-1.49814	0.524462	0.00939145		5.0893	0.525078	6.09e-21		-0.942937	0.524613	0.13168		-2.79232	0.524478	3.3e-07
aspC	aspartate aminotransferase	1267.85	4		1.15918	0.178138	7.6e-10		-0.194084	0.176026	0.863218		-0.802644	0.177073	1.96e-05		0.856273	0.175343	2.82e-06		-0.434523	0.179341	0.0349016		-0.70084	0.174863	0.000144058
aspS	aspartate--tRNA ligase	2447.04	7		0.202295	0.211648	0.445226		0.110358	0.210187	0.952764		-1.20925	0.212423	5.95e-08		-1.0437	0.210315	1.93e-06		0.711867	0.212987	0.00257411		-0.106781	0.210527	0.679302
asr	acid shock protein	42.6653	6		1.72615	0.546509	0.00421902		0.422632	0.890098	0.962091		2.15043	0.321096	1.39e-10		1.96723	0.659689	0.00524161		0.0846474	0.235024	0.800533		4.6564	0.30111	3.8e-52
astA	arginine N-succinyltransferase	684.812	1		-2.49922	0.974061	0.0227517		0.608333	1.02194	0.943624		6.14161	0.93838	3.71e-10		3.30935	0.86474	0.000277205		4.31979	0.721054	1.79e-08		6.74996	0.728627	1.82e-19
astB	N-succinylarginine dihydrolase	510.696	1		-0.695315	0.669494	0.403407		-0.59371	0.598189	0.879966		4.33654	0.611243	9.61e-12		1.91095	0.57461	0.00172058		4.15116	0.510533	9.59e-15		5.66983	0.517375	8.95e-27
astC	succinylornithine transaminase	1020.86	1		-2.55506	0.899985	0.0108702		-0.318057	0.91656	0.978116		6.50401	0.870874	7.02e-13		3.7311	0.832976	1.84e-05		3.88431	0.692734	1.52e-07		6.98091	0.69882	1.92e-22
astD	aldehyde dehydrogenase	469.195	1		-0.308862	0.701804	0.745802		0.264188	0.658527	0.972855		4.15129	0.62841	2.5e-10		1.90788	0.607857	0.00320592		3.88575	0.542802	1.15e-11		6.0219	0.550891	1.19e-26
astE	succinylglutamate desuccinylase	186.299	1		-1.18693	1.08817	0.377254		0.311099	0.95527	0.983989		4.90724	0.972832	1.77e-06		2.95598	0.812331	0.000564866		4.12826	0.64838	1.94e-09		5.11455	0.652455	2.93e-14
atoB	acetyl-CoA acetyltransferase	9.38794	2		-0.308565	0.797592	0.778221		-0.235316	0.482381	0.956558		1.5419	0.684609	0.0461724		0.530384	0.453583	0.31495		0.239026	0.515564	0.737602		0.83681	0.379864	0.0437901
atoC	DNA-binding transcriptional activator/ornithine decarboxylase inhibitor AtoC	86.8881	3		1.66224	0.394418	9.89e-05		-0.388105	0.461963	0.917182		-0.776	0.382517	0.0753676		4.05206	0.426097	3.07e-20		-0.696839	0.396374	0.141924		-2.67157	0.384694	1.9e-11
atoE	short chain fatty acid transporter	5.41664	2		-0.42846	0.747362	0.666676		0.421957	0.746804	0.94648		0.738946	0.69886	0.392486		-0.149382	0.677786	0.875392		0.221457	0.613976	0.800315		1.29815	0.56663	0.0355084
atoS	sensory histidine kinase AtoS	90.1109	3		2.02583	0.341467	2.29e-08		-0.19456	0.477948	0.972855		-1.38577	0.332616	9.52e-05		3.55412	0.417984	1.75e-16		-0.244297	0.343997	0.589757		-1.81529	0.345564	4.78e-07
atpA	ATP synthase F1 complex subunit alpha	13773	7		0.117	0.184246	0.628844		-0.0320526	0.184096	0.996753		-2.02944	0.184585	1.36e-26		-1.15879	0.184143	1.25e-09		0.198017	0.185005	0.39587		-0.473536	0.184244	0.0173839
atpB	ATP synthase Fo complex subunit a	3648.74	7		-0.503864	0.149874	0.00220835		0.0277068	0.148431	0.99657		-1.27934	0.151584	3.85e-16		-1.05671	0.148539	5.81e-12		0.290507	0.152847	0.108148		-0.321881	0.148807	0.0479472
atpC	ATP synthase F1 complex subunit epsilon	2334.54	7		0.227188	0.192697	0.335286		-0.0442128	0.192104	0.994752		-2.15584	0.194407	5.09e-27		-0.79259	0.19228	8.56e-05		0.0694209	0.197346	0.806014		-1.10343	0.193147	4e-08
atpD	ATP synthase F1 complex subunit beta	9378.99	7		0.0859782	0.199649	0.750464		-0.0987816	0.199488	0.954119		-2.10846	0.200104	1.54e-24		-0.805546	0.19953	0.000120135		0.0533581	0.200793	0.858487		-1.00114	0.199712	1.62e-06
atpE	ATP synthase Fo complex subunit c	2007.45	7		0.111592	0.183073	0.643722		0.209203	0.18034	0.847258		-1.88691	0.186615	1.1e-22		-1.058	0.180454	1.62e-08		0.035024	0.191868	0.906205		-0.58988	0.180886	0.0022075
atpF	ATP synthase Fo complex subunit b	3481.36	4		0.172178	0.163052	0.394749		0.0659321	0.16178	0.972855		-1.79996	0.164532	2.43e-26		-1.20429	0.161927	6.08e-13		-0.28927	0.16769	0.150712		-0.395379	0.162228	0.0247379
atpG	ATP synthase F1 complex subunit gamma	4774.1	7		0.174906	0.214804	0.52354		-0.177527	0.214423	0.917388		-2.1228	0.215711	1.54e-21		-1.12842	0.214551	4.3e-07		0.253578	0.216753	0.347809		-0.40834	0.21478	0.0852238
atpH	ATP synthase F1 complex subunit delta	3459.09	7		-0.0248471	0.180127	0.928521		-0.0507034	0.179031	0.989841		-2.01557	0.182127	6.43e-27		-1.19418	0.179177	1.2e-10		0.187253	0.184353	0.424846		-0.283806	0.179439	0.157924
atpI	ATP synthase accessory factor	718.679	7		-1.09049	0.182483	1.81e-08		-0.0157046	0.17345	0.999614		-0.623535	0.188985	0.00240064		-1.18213	0.174131	5.3e-11		0.55313	0.190492	0.00982459		0.105483	0.174814	0.619044
avtA	valine--pyruvate aminotransferase	598.57	2		-1.8051	0.191865	2.67e-19		0.0273396	0.181157	0.996753		0.0218345	0.198204	0.946263		-0.700406	0.181431	0.000243384		1.06352	0.19299	2.54e-07		1.32496	0.180368	1.14e-12
azoR	FMN dependent NADH:quinone oxidoreductase	97.4777	6		0.341552	0.217466	0.187163		-0.819697	0.199206	0.00486166		-0.0597838	0.209253	0.841596		0.430548	0.198829	0.0480365		-0.890669	0.231563	0.000444573		-0.655026	0.19644	0.00172844
bacA	undecaprenyl pyrophosphate phosphatase	163.851	2		-1.1368	0.231967	4.83e-06		0.220414	0.197894	0.863218		-0.243422	0.246105	0.425905		-1.06828	0.199191	2.51e-07		-0.310314	0.261574	0.340096		-0.791661	0.205367	0.000262534
baeR	DNA-binding transcriptional activator BaeR	128.013	2		0.0991731	0.172374	0.665428		-0.0222937	0.140597	0.996753		-0.147143	0.167926	0.485071		0.035584	0.135569	0.85109		1.00948	0.156265	1.09e-09		1.06147	0.120887	1.34e-17
baeS	sensory histidine kinase BaeS	42.1336	7		0.444884	0.30233	0.21861		-0.192612	0.222194	0.909218		0.240419	0.264217	0.467221		-0.17862	0.221401	0.508196		0.748255	0.239812	0.00519437		0.58082	0.204296	0.00809378
bamA	outer membrane protein assembly factor BamA	5519.9	7		-0.214556	0.0845659	0.0244411		-0.0694058	0.0829219	0.917388		-0.755299	0.0853913	1.28e-17		-0.51464	0.0829368	2.13e-09		0.450947	0.0857755	9.37e-07		0.0625982	0.0829535	0.526774
bamB	outer membrane protein assembly factor BamB	1984.38	9		-0.093433	0.126042	0.565972		-0.147163	0.121618	0.830759		-0.227074	0.126151	0.11982		-0.931931	0.12205	1.42e-13		1.60279	0.12449	2.5e-35		0.722435	0.121932	1.2e-08
bamC	outer membrane protein assembly factor BamC	1385.66	7		-0.0541182	0.0804125	0.606855		0.0937893	0.0766413	0.818926		-0.82219	0.0821769	3.12e-22		0.351984	0.0755527	8.13e-06		0.0893298	0.0862102	0.414337		-0.653279	0.0753328	3.38e-17
bamD	outer membrane protein assembly factor BamD	1400.1	4		-0.0106273	0.117265	0.958634		0.073718	0.116398	0.943624		-1.10826	0.119284	2.62e-19		0.0495579	0.115778	0.743257		-0.927049	0.126394	3.43e-12		-0.257386	0.115565	0.0414253
bamE	outer membrane protein assembly factor BamE	525.289	4		-0.699025	0.191007	0.000807693		0.0869752	0.187622	0.964219		-0.22478	0.193523	0.342127		-0.0863036	0.186834	0.722869		-0.996078	0.201675	4.37e-06		-0.736684	0.187791	0.000201577
barA	sensory histidine kinase BarA	289.837	7		0.49184	0.182858	0.0163665		-0.0161521	0.174048	0.999614		-0.915006	0.184616	2.74e-06		-0.258232	0.173338	0.190108		0.120132	0.19035	0.637246		-1.29003	0.178932	3.04e-12
basR	DNA-binding transcriptional dual regulator BasR	130.482	2		0.713683	0.224362	0.00393809		0.236304	0.205877	0.853269		1.22599	0.192211	1.05e-09		1.07869	0.188216	3.39e-08		-0.567342	0.185111	0.00611789		-0.299745	0.174239	0.12213
basS	sensory histidine kinase BasS	102.961	2		0.230741	0.221371	0.401702		0.000554169	0.198969	0.999861		0.918364	0.196636	1.04e-05		0.972398	0.184086	3.82e-07		-0.191678	0.187359	0.420827		-0.299856	0.169287	0.110902
bax	putative glycoside hydrolase Bax	1388.43	2		-1.14601	0.192043	1.89e-08		0.0132242	0.188516	0.999614		0.750359	0.192328	0.000276965		-0.780924	0.188694	7.99e-05		0.102997	0.190823	0.691249		0.76535	0.188454	0.000116321
bcp	thiol peroxidase	1303.05	4		-0.922494	0.156069	2.59e-08		-0.0775177	0.155126	0.954119		-0.107549	0.157344	0.59739		0.244865	0.154529	0.161244		-0.703088	0.159801	4.96e-05		-1.36319	0.155719	1.69e-17
bcr	multidrug efflux pump Bcr	296.269	2		-0.687171	0.192268	0.00109088		-0.22551	0.16011	0.73677		-0.180088	0.198853	0.469565		-1.57056	0.164388	2.09e-20		1.27653	0.189574	1.92e-10		1.74061	0.163282	2.1e-25
bcsA	cellulose synthase catalytic subunit	42.4403	7		-0.538634	0.26206	0.0744939		-0.0774512	0.182091	0.969311		-0.610476	0.291671	0.0657537		-1.12787	0.19678	3.38e-08		0.678592	0.296704	0.0479661		-0.207996	0.213977	0.404407
bcsB	cellulose synthase periplasmic subunit	56.1441	7		-0.604411	0.279444	0.0590752		0.0164478	0.252355	0.999614		-0.539583	0.297052	0.116111		-0.890476	0.259025	0.00116475		0.690558	0.298641	0.0453627		-0.720074	0.280053	0.0173384
bcsC	cellulose biosynthesis protein BcsC	228.878	2		0.455146	0.199705	0.0455084		0.0360137	0.179027	0.995425		1.00575	0.180344	1.13e-07		0.239037	0.175076	0.233764		0.199183	0.172941	0.35625		0.490901	0.168417	0.00655822
bcsE	c-di-GMP-binding protein BcsE	350.943	4		0.459908	0.203463	0.0475351		-0.228365	0.202797	0.862235		0.439319	0.19917	0.0513721		1.61711	0.198697	3.17e-15		-1.49715	0.206278	5.91e-12		-2.37167	0.201126	8.09e-31
bcsF	putative cellulose biosynthesis protein BcsF	17.1971	4		0.279739	0.427088	0.617825		-0.378575	0.306282	0.81232		0.503304	0.379299	0.269555		1.7593	0.279232	1.2e-09		-1.2478	0.457934	0.0160706		-3.07446	0.336937	6.52e-19
bcsG	cellulose phosphoethanolamine transferase	142.783	6		0.103365	0.218658	0.725912		0.0252719	0.205745	0.999614		0.339475	0.21242	0.1738		0.890108	0.2001	2.11e-05		-2.02266	0.245946	4.7e-15		-2.33407	0.209842	1.53e-27
bcsQ	non-coding	18.7359	6		-1.20171	0.42678	0.0116016		-0.140096	0.266057	0.952764		0.018723	0.47204	0.982235		-0.546205	0.269935	0.0662873		-1.79646	0.690503	0.0222877		-1.51817	0.322386	6.98e-06
bcsZ	endo-1,4-D-glucanase	25.7722	7		-0.260136	0.308285	0.505361		0.266828	0.242015	0.863218		-0.517767	0.326847	0.177303		-0.874833	0.248518	0.000868157		0.537495	0.335413	0.185068		-0.479496	0.276031	0.118423
bdcA	c-di-GMP-binding biofilm dispersal mediator protein	13.9167	6		-1.82979	0.537329	0.00192215		0.198102	0.40046	0.954119		0.559355	0.574268	0.432972		-0.109047	0.390057	0.839311		-0.824607	0.619563	0.280972		-1.18957	0.416947	0.00785616
bdcR	putative transcriptional regulator BdcR	62.9792	3		-1.67325	0.276001	1.1e-08		-0.128505	0.240485	0.952764		0.339047	0.294915	0.347331		0.351521	0.233963	0.186097		-0.570042	0.304671	0.114577		-1.26239	0.242261	5.95e-07
bdm	biofilm-dependent modulation protein	5.98749	8		2.99947	1.4931	0.0820116		3.27006	1.49071	0.353416		2.18802	0.962994	0.0441021		1.66274	0.964332	0.123645		0.292697	0.766785	0.788121		-0.354634	0.803096	0.723311
bepA	beta-barrel assembly-enhancing protease	550.095	7		0.241406	0.147317	0.167279		0.0883985	0.142777	0.943624		0.778156	0.140074	1.27e-07		1.42577	0.136358	4.34e-24		0.846174	0.134043	2.68e-09		-0.364499	0.130611	0.00943702
betA	choline dehydrogenase	445.547	1		-3.24468	0.441965	3.2e-12		-0.859566	0.404121	0.387057		3.29799	0.440626	6.26e-13		-0.182265	0.404672	0.730246		-0.711345	0.413241	0.151475		2.24831	0.403373	8.65e-08
betB	betaine aldehyde dehydrogenase	792.77	1		-2.91243	0.454913	1.46e-09		-0.672053	0.434138	0.68222		3.2931	0.453401	3e-12		-0.249288	0.434485	0.652877		-0.153817	0.437445	0.806014		2.82916	0.433626	3.07e-10
betI	DNA-binding transcriptional repressor BetI	456.057	1		-3.19744	0.462212	5.53e-11		-0.604325	0.431663	0.738278		3.44844	0.460798	6.3e-13		-0.336401	0.43238	0.524606		0.0243223	0.434442	0.974354		2.94766	0.430518	3.73e-11
betT	choline:H(+) symporter	689.98	3		-3.41405	0.552003	5.43e-09		-0.807316	0.528106	0.691129		3.23707	0.551743	2.23e-08		-0.949762	0.528873	0.107409		0.585844	0.530934	0.379466		3.22266	0.528122	4.19e-09
bfd	bacterioferritin-associated ferredoxin	38.4571	1		-4.53685	1.17057	0.000373704		-0.437377	0.822187	0.952764		-1.60293	1.65152	0.434681		-0.0180482	0.822744	0.991921		7.44233	1	1.24e-06		2.21391	0.813801	0.0114883
bfr	bacterioferritin	1802.2	5		3.82567	0.387765	3.76e-21		-0.407197	0.380028	0.863221		2.49333	0.36441	5.33e-11		2.87633	0.373722	9.04e-14		-1.41467	0.363636	0.000375673		0.50412	0.364149	0.220828
bglA	6-phospho-beta-glucosidase A	896.273	2		0.432995	0.0921249	1.21e-05		0.250955	0.0845431	0.0989087		-0.984627	0.0939434	2.67e-24		0.105324	0.0831829	0.272569		0.0303459	0.0994094	0.835559		-0.143265	0.0825688	0.118854
bglH	carbohydrate-specific outer membrane porin, cryptic	5.22358	4		-0.976326	0.657719	0.214376		-0.152916	0.588745	0.993464		0.672947	0.662879	0.412532		-1.45894	0.696355	0.0564063		-1.41354	0.789527	0.133345		0.63068	0.736413	0.468534
bglX	beta-D-glucoside glucohydrolase, periplasmic	558.181	4		0.297181	0.123415	0.0335352		0.114837	0.116231	0.882675		-0.708895	0.123987	5.18e-08		0.00267974	0.115154	0.991207		-0.224191	0.130534	0.152272		-1.70223	0.119777	3.18e-44
bhsA	DUF1471 domain-containing multiple stress resistance outer membrane protein BhsA	103.953	8		-2.11474	0.669956	0.00424499		-0.434727	0.558152	0.919807		3.76165	0.65546	4.59e-08		-4.09396	0.610902	9.47e-11		-0.0238527	0.566238	0.982563		5.8447	0.607355	6.41e-21
bioA	adenosylmethionine-8-amino-7-oxononanoate aminotransferase	27.868	7		0.00126491	0.354502	1		-0.00442355	0.218227	0.999764		-0.984745	0.385519	0.021667		-1.5211	0.241818	1.27e-09		1.10208	0.394633	0.0133924		0.490641	0.250595	0.0759495
bioB	biotin synthase	20.3477	6		-0.829885	0.427904	0.0945552		-0.449162	0.289113	0.681102		-0.489141	0.484381	0.415676		-0.277266	0.298197	0.437252		2.05944	0.427834	7.89e-06		1.24181	0.269436	1.11e-05
bioC	malonyl-acyl carrier protein methyltransferase	12.6553	6		-0.770361	0.522747	0.217787		0.562349	0.396532	0.73677		-0.0681528	0.543465	0.936992		-1.14261	0.408675	0.00914148		-0.61403	0.64605	0.457679		2.31284	0.382688	5.94e-09
bioD	dethiobiotin synthetase	18.3856	2		-0.788295	0.374721	0.0669189		-0.143066	0.28654	0.954119		-0.279924	0.415001	0.603072		-0.473074	0.294318	0.154563		0.300404	0.425814	0.592261		1.50455	0.257458	1.9e-08
bioF	8-amino-7-oxononanoate synthase	14.1492	7		-0.665101	0.553502	0.325743		-0.0489169	0.331869	0.996753		0.144089	0.554983	0.857798		-0.897687	0.352347	0.0183436		1.2496	0.488445	0.0249394		1.14093	0.337373	0.00147492
bioH	pimeloyl-acyl carrier protein methyl ester esterase	84.5676	4		-0.552683	0.209254	0.018656		0.116518	0.155856	0.925034		-0.309002	0.218531	0.23534		-0.582318	0.156932	0.000431077		-0.594917	0.2608	0.0485947		-0.762474	0.165909	1.17e-05
birA	DNA-binding transcriptional repressor/biotin	227.312	7		-0.505562	0.173237	0.00868751		-0.11159	0.133651	0.917388		-1.03718	0.197871	6.53e-07		-0.916593	0.135196	5.64e-11		0.876439	0.201945	6.36e-05		-0.132747	0.13755	0.407955
bisC	biotin sulfoxide reductase	337.918	7		-0.153112	0.133937	0.351637		-0.226964	0.115061	0.463782		0.157436	0.131225	0.324794		-0.133627	0.114775	0.316839		0.695486	0.125655	2.23e-07		-0.207052	0.114368	0.102676
blc	outer membrane lipoprotein Blc	298.826	5		3.84447	0.552759	4.33e-11		0.311164	0.625273	0.954119		2.2007	0.479815	1.54e-05		4.44823	0.551408	5.51e-15		-1.1338	0.477331	0.038997		-0.857528	0.481023	0.108621
blr	beta-lactam resistance protein	16.3355	6		-0.239227	0.550469	0.748434		0.501057	0.511445	0.883412		-1.07239	0.599535	0.122439		0.316187	0.490968	0.606402		0.354149	0.643302	0.684704		-2.67312	0.589897	1.57e-05
bluF	blue light-responsive regulator of BluR	73.0504	3		-1.63024	0.544648	0.00696326		-1.00938	0.442714	0.324296		1.58222	0.541041	0.00771295		-0.207812	0.447815	0.721344		-0.322184	0.492062	0.623411		3.69041	0.428823	5.88e-17
bluR	DNA-binding transcriptional repressor BluR	252.061	4		-0.109846	0.153631	0.582558		-0.551166	0.128603	0.00297971		0.562016	0.147058	0.000376041		0.18238	0.127632	0.21048		-0.961745	0.15488	5.03e-09		1.81683	0.116725	8.38e-53
bolA	DNA-binding transcriptional dual regulator BolA	963.079	2		1.21788	0.280931	5.98e-05		-0.154522	0.274747	0.947011		2.96301	0.266105	3.25e-27		2.04673	0.268801	1.66e-13		-0.143726	0.260238	0.68348		1.602	0.260337	3.1e-09
borD	DLP12 prophage; prophage lipoprotein BorD	500.655	8		0.413061	0.343657	0.325669		0.538343	0.361858	0.708636		-6.29329	0.400811	7.72e-53		-1.82196	0.370863	2.45e-06		-0.521529	0.491756	0.401057		-1.83982	0.437821	6.5e-05
brnQ	branched chain amino acid transporter BrnQ	654.357	6		-1.12304	0.217916	1.43e-06		0.0131428	0.204856	0.999614		1.40954	0.215892	4.09e-10		-1.70903	0.207428	1.45e-15		0.849561	0.207938	0.000176884		2.14677	0.20663	3.43e-24
bsmA	DUF1471 domain-containing putative lipoprotein BsmA	500.308	5		2.81806	0.451281	3.83e-09		0.454316	0.51017	0.899387		0.60234	0.439313	0.251958		5.51515	0.470769	8.41e-30		-1.44855	0.441409	0.00312011		-0.44721	0.437725	0.37944
bssR	regulator of biofilm formation	4683.04	5		5.50431	0.713633	2.24e-13		0.474653	0.834522	0.945583		3.27288	0.619474	5.33e-07		5.30253	0.723875	1.34e-12		2.98767	0.617195	6.96e-06		3.7711	0.618934	4.42e-09
bssS	regulator of biofilm formation	459.291	6		0.164019	0.266228	0.63986		-0.545581	0.282687	0.488247		2.53394	0.259096	2.74e-21		1.56094	0.275142	4.68e-08		-1.40301	0.255666	2.88e-07		-0.4043	0.26252	0.170376
btuB	cobalamin/cobinamide outer membrane transporter	575.268	4		-0.544956	0.149244	0.000830856		0.151423	0.141516	0.863221		-1.90184	0.165166	5.4e-29		-0.771882	0.141627	1.58e-07		-0.274236	0.18533	0.225878		-1.09106	0.144555	2.63e-13
btuC	vitamin B12 ABC transporter membrane subunit	85.8707	4		-0.0411059	0.213373	0.894791		-0.2171	0.164439	0.77561		-0.536551	0.217495	0.0273256		-0.591476	0.168179	0.000878042		-0.182861	0.244331	0.56929		0.078844	0.168792	0.706605
btuD	vitamin B12 ABC transporter ATP binding subunit	216.924	2		1.42474	0.254976	1.5e-07		-0.280756	0.221004	0.799856		0.658578	0.221667	0.00674763		0.767214	0.216499	0.000797258		0.34976	0.215833	0.180082		2.04093	0.204856	2.48e-22
btuE	thioredoxin/glutathione peroxidase	356.508	2		1.36878	0.22338	7.58e-09		0.0500225	0.204851	0.994752		0.984671	0.200038	3.23e-06		0.779715	0.198428	0.000185514		0.871222	0.191751	2.66e-05		1.91535	0.1883	3.16e-23
btuF	vitamin B12 ABC transporter periplasmic binding protein	100.609	4		0.0509754	0.203283	0.856765		0.0238358	0.163999	0.996753		-1.19612	0.223798	3.87e-07		-0.676966	0.165255	9.5e-05		-0.291221	0.26521	0.382201		-0.656642	0.172867	0.000325999
btuR	cobinamide/cobalamin adenosyltransferase	120.877	2		-0.234314	0.202504	0.345045		-0.102128	0.171927	0.943624		-0.212349	0.20764	0.408449		0.748153	0.164156	1.29e-05		1.14174	0.195064	3.89e-08		0.18665	0.153707	0.288399
cadA	lysine decarboxylase 1	1160.45	8		9.72543	0.881964	3.48e-26		0.361262	0.891396	0.972855		-6.38426	0.835572	2.04e-13		8.4154	0.859022	2.31e-21		-2.7853	0.871948	0.00411323		-7.84566	0.845557	1.6e-19
cadB	lysine:cadaverine antiporter	438.926	8		9.60983	0.955088	5.98e-22		0.672818	1.01228	0.938262		-7.84495	0.868584	2.55e-18		8.6556	0.911176	3.34e-20		-2.0097	1	0.0901119		-8.43838	0.885824	1.62e-20
cadC	DNA-binding transcriptional activator CadC	63.1151	6		1.21678	0.26104	1.43e-05		-0.0221086	0.260584	0.999614		-2.46093	0.286354	1.08e-16		0.443352	0.251363	0.114633		0.679303	0.315317	0.0647159		-1.96639	0.280462	1.21e-11
caiA	crotonobetainyl-CoA reductase	66.0238	2		1.57904	0.267543	2.72e-08		0.492064	0.232212	0.389666		-0.223211	0.217057	0.405533		0.165525	0.212634	0.524502		0.0527744	0.223995	0.87573		0.054886	0.201732	0.830459
caiB	gamma-butyrobetainyl-CoA:carnitine CoA transferase	48.7394	7		0.683764	0.282842	0.0327879		0.0108779	0.21179	0.999614		0.0413854	0.250002	0.915562		-0.0634748	0.205228	0.820265		0.768773	0.232604	0.00289909		-0.0321451	0.199513	0.900321
caiC	carnitine-CoA ligase	37.2488	2		1.26712	0.316894	0.000234125		0.299104	0.236336	0.799968		-0.34973	0.265982	0.274215		-0.358723	0.228199	0.164934		0.195992	0.274397	0.587169		-0.00820006	0.227184	0.980406
caiD	crotonobetainyl-CoA hydratase	5.67614	6		2.13263	0.870135	0.0302892		-0.128523	0.589224	0.995425		0.0516023	0.569141	0.956614		1.2245	0.534297	0.0353894		-2.62849	0.959858	0.0154996		-1.92184	0.554065	0.00109731
caiE	putative transferase CaiE	5.38763	6		0.941278	0.753283	0.304992		0.0485603	0.552973	0.999614		0.0523847	0.6246	0.960525		0.393795	0.517028	0.534018		-1.72051	0.869075	0.0923446		-1.99077	0.617493	0.00248428
caiF	DNA-binding transcriptional activator CaiF	38.6248	6		2.44601	0.504739	6.17e-06		0.573411	0.49119	0.84289		0.750876	0.414803	0.117492		1.87809	0.440077	4.65e-05		-3.44461	0.52538	5.93e-10		-3.10493	0.476612	3.27e-10
can	carbonic anhydrase 2	1317.49	2		-2.16616	0.310322	3.66e-11		-0.162816	0.308275	0.952764		-0.0674031	0.312103	0.884721		-0.533377	0.30834	0.122345		-0.475856	0.313559	0.212302		-0.54712	0.308676	0.110732
carA	carbamoyl phosphate synthetase subunit alpha	252.512	6		-2.41432	0.310743	1.51e-13		0.908571	0.291258	0.0688832		-2.00307	0.364847	1.79e-07		-3.68927	0.297718	3.62e-33		0.26147	0.405164	0.629475		-2.6613	0.346212	9.31e-14
carB	carbamoyl phosphate synthetase subunit beta	504.874	6		-1.47907	0.231386	1.55e-09		1.09923	0.222446	0.000265159		-1.87979	0.251035	6.14e-13		-3.55337	0.226071	1.21e-52		0.62903	0.264082	0.0383208		-2.05216	0.243682	2.75e-16
casA	type I-E CRISPR system Cascade subunit CasA	9.24269	2		1.04922	0.704854	0.213112		-0.361401	0.554123	0.939666		0.672303	0.568015	0.331819		1.04476	0.520706	0.068838		-0.401841	0.561201	0.586178		-0.624672	0.485822	0.258611
casB	type I-E CRISPR system Cascade subunit CasB	9.04973	6		0.781361	0.587048	0.271052		-0.427003	0.499932	0.912081		1.44329	0.452574	0.00344608		0.484434	0.474207	0.387716		-3.38577	0.722065	1.39e-05		-1.66424	0.553077	0.00489628
casC	type I-E CRISPR system Cascade subunit CasC	21.0163	6		0.223254	0.429568	0.69859		0.0511468	0.388202	0.99769		1.51029	0.366048	0.000112745		0.841978	0.350161	0.026716		-2.03537	0.40702	3.27e-06		-1.2298	0.351331	0.000983114
casD	type I-E CRISPR system Cascade subunit CasD	16.1058	4		0.801507	0.408641	0.0905396		-0.48433	0.422655	0.853493		0.652888	0.336806	0.0908428		1.02661	0.387394	0.0138468		-1.45628	0.388684	0.000644143		-1.41371	0.386927	0.000561866
casE	pre-CRISPR RNA endonuclease	20.1641	6		0.546589	0.351401	0.191566		0.205731	0.377749	0.952764		0.876615	0.28441	0.00482143		0.639058	0.321401	0.071545		-1.56808	0.336244	1.55e-05		-0.746346	0.304569	0.0239451
cbdA	non-coding	607.553	5		2.88426	0.421826	9.24e-11		-0.144815	0.393966	0.975466		2.44585	0.314568	7.47e-14		0.706062	0.374043	0.0886092		1.80471	0.299422	1.45e-08		2.58399	0.325812	1.42e-14
cbdB	non-coding	496.21	5		2.30825	0.463392	3.3e-06		0.0216648	0.443558	0.999614		2.55669	0.374397	5.81e-11		0.6519	0.421601	0.172555		1.93012	0.355859	4.03e-07		2.05282	0.380434	2.25e-07
cbl	DNA-binding transcriptional activator Cbl	43.8087	2		1.56507	0.644209	0.0318529		-0.120987	0.646841	0.99657		1.59633	0.589321	0.0142762		-0.500681	0.648836	0.527784		0.571113	0.572417	0.434222		2.4382	0.613092	0.000162745
cbpA	curved DNA-binding protein	2644.76	5		2.06673	0.254686	1.1e-14		0.0457817	0.269112	0.996753		3.33811	0.244857	4.1e-40		2.29043	0.258159	8.04e-18		-1.42762	0.243249	3.55e-08		0.949146	0.245482	0.000251553
cbpM	chaperone modulator CbpM	461.272	5		2.62233	0.353788	1.96e-12		-0.00774767	0.345642	0.999614		3.46958	0.290226	3.41e-31		1.95953	0.320973	3.89e-09		-1.90978	0.28345	1.88e-10		1.34106	0.287682	8.72e-06
cbrA	colicin M resistance protein	8.7928	7		-0.215269	0.50489	0.752938		-0.339242	0.490532	0.931392		-1.24384	0.602811	0.0700793		0.318285	0.47232	0.58675		1.28488	0.605994	0.0695232		-0.741694	0.473304	0.162267
cbrB	putative inner membrane protein	8.50219	4		-0.0338333	0.662521	0.980675		-0.189827	0.522558	0.975466		-1.10041	0.741718	0.20981		-0.892316	0.535741	0.138152		-1.27965	1	0.332079		-2.02478	0.685659	0.00583033
cbrC	UPF0167 family colicin E2 tolerance protein CbrC	16.1546	6		0.333662	0.351532	0.4488		-0.30224	0.284358	0.863221		-0.973812	0.376508	0.0198854		-0.268108	0.284243	0.430058		-2.29141	0.719966	0.00425779		-1.46782	0.35335	7.92e-05
cca	fused tRNA nucleotidyltransferase/2\\',3\\'-cyclic phosphodiesterase/2\\' nucleotidase and phosphatase	700.453	7		-0.0213309	0.108158	0.89259		-0.0831573	0.0956022	0.908675		0.653725	0.102635	1.11e-09		-0.150922	0.0952182	0.161162		0.733881	0.0974537	8.48e-13		0.220487	0.0938034	0.0307162
ccmA	heme trafficking system ATP-binding protein	81.5588	3		1.78555	0.461614	0.000384125		0.313751	0.444422	0.930886		-0.661287	0.4309	0.19246		2.36181	0.424511	8.54e-08		0.680025	0.434585	0.196731		-2.51943	0.421049	8.46e-09
ccmB	heme trafficking system membrane protein CcmB	25.1644	3		1.20818	0.641807	0.105793		-0.135369	0.538525	0.994625		-0.575324	0.586701	0.430458		1.92681	0.519687	0.000435352		1.21498	0.580536	0.0735675		-2.39979	0.520281	1.09e-05
ccmC	heme trafficking system membrane protein CcmC	73.4599	3		1.19696	0.458878	0.0203714		0.604112	0.447677	0.763221		-0.817202	0.445881	0.112478		1.93517	0.430856	1.75e-05		0.521477	0.452653	0.356242		-2.96664	0.437681	5.9e-11
ccmD	heme trafficking system membrane protein CcmD	8.45049	3		2.80319	1.05988	0.0184746		0.850552	0.674023	0.801528		-1.96542	0.873659	0.0464584		1.66922	0.618227	0.0120317		1.55865	0.908404	0.152746		-3.19173	0.671655	5.72e-06
ccmE	periplasmic heme chaperone	47.0654	3		1.36648	0.450969	0.00624551		0.250963	0.427589	0.94397		-1.15933	0.437609	0.0168239		2.0391	0.406765	1.5e-06		0.624682	0.450206	0.259625		-3.01147	0.417567	2.99e-12
ccmF	holocytochrome c synthetase membrane subunit CcmF	99.0503	3		1.23813	0.402435	0.00543432		0.222366	0.380573	0.944764		-1.10335	0.393544	0.0109084		1.21666	0.37445	0.00222793		0.550327	0.402104	0.26682		-2.2766	0.378446	7.03e-09
ccmH	holocytochrome c synthetase - thiol:disulfide oxidoreductase CcmH	76.3835	3		1.73934	0.392635	4e-05		0.580972	0.375265	0.68222		-1.52905	0.38202	0.000186438		1.0759	0.362578	0.00548003		0.421318	0.396487	0.40002		-1.81725	0.365466	1.98e-06
cdaR	DNA-binding transcriptional activator CdaR	108.447	3		1.04212	0.36232	0.0098136		-0.838313	0.331425	0.236286		-1.17563	0.360411	0.00271262		1.62605	0.328922	2.12e-06		0.161289	0.376067	0.759106		-0.722819	0.324007	0.0411109
cdd	cytidine/deoxycytidine deaminase	276.086	3		-2.2559	0.384965	3.42e-08		1.01817	0.379327	0.195506		0.657317	0.389179	0.147688		2.29388	0.373022	2.97e-09		-0.372288	0.388946	0.454947		-1.9016	0.37149	9.5e-07
cdh	CDP-diacylglycerol diphosphatase	87.1647	2		-1.77152	0.289786	8.24e-09		0.187193	0.267325	0.930886		-1.92766	0.366436	5.98e-07		-1.38035	0.272426	1.15e-06		-0.318243	0.449155	0.590464		-1.02531	0.29513	0.0010773
cdsA	CDP-diglyceride synthetase	652.034	7		-0.681121	0.138189	4.25e-06		-0.026378	0.122742	0.995425		-0.545204	0.145339	0.000489285		-1.12214	0.123634	1.41e-18		1.24577	0.141816	4.89e-17		0.250846	0.12432	0.0667424
cedA	cell division modulator	17.5731	2		-0.539134	0.423978	0.295676		-0.378068	0.334894	0.861619		-1.01243	0.512856	0.0845721		-0.705063	0.354027	0.0711076		1.20993	0.513853	0.0410303		1.08431	0.33665	0.00250888
cfa	cyclopropane fatty acyl phospholipid synthase	5519.06	5		2.06166	0.234215	4.86e-17		0.290364	0.243441	0.836942		2.53158	0.229052	7.43e-27		1.48188	0.236766	1.53e-09		0.999744	0.227865	5.23e-05		1.96892	0.229794	8.02e-17
chaA	Na(+)/K(+):H(+) antiporter ChaA	1034.45	6		-2.98711	0.255085	2.36e-29		-0.0256807	0.231409	0.999614		0.398443	0.266245	0.205439		-1.924	0.231905	9.19e-16		-1.29842	0.284171	2.37e-05		0.818939	0.232122	0.000891242
chaB	putative cation transport regulator ChaB	54.7404	5		2.69333	0.56686	9.63e-06		1.20178	0.580706	0.415305		2.3678	0.308397	1.56e-13		2.39743	0.398438	6.55e-09		-0.376882	0.263361	0.24314		0.924	0.268782	0.00122498
chaC	glutathione-specific gamma-glutamylcyclotransferase	127.426	6		0.527089	0.313428	0.155012		-0.408613	0.240966	0.592866		2.34214	0.24198	7.16e-21		1.15065	0.226413	1.07e-06		-0.292802	0.200105	0.23152		2.69888	0.185348	2.3e-46
chbA	N,N\\'-diacetylchitobiose-specific PTS enzyme IIA component	15.0233	4		0.901291	0.474476	0.102364		-0.129295	0.345199	0.975466		-0.683623	0.444481	0.191401		0.777123	0.322746	0.0265162		-0.494224	0.537157	0.473565		-0.31018	0.298811	0.371337
chbB	N,N\\'-diacetylchitobiose-specific PTS enzyme IIB component	43.7712	4		0.406981	0.283353	0.231841		-0.0525669	0.220196	0.994752		0.0957459	0.260095	0.790364		1.29643	0.19764	2.34e-10		-0.703768	0.2952	0.0381458		-0.560398	0.175545	0.00275782
chbC	N,N\\'-diacetylchitobiose-specific PTS enzyme IIC component	25.4629	2		-0.440009	0.479255	0.465077		-0.387377	0.337215	0.853269		0.252683	0.476909	0.688727		0.843973	0.325607	0.0162662		0.0890178	0.463642	0.900967		0.522728	0.300364	0.11773
chbF	monoacetylchitobiose-6-phosphate hydrolase	24.015	2		0.610527	0.354601	0.144001		-0.108794	0.292548	0.975466		-0.144066	0.323312	0.742656		-0.171068	0.284847	0.635387		-0.0288953	0.333596	0.957956		0.905425	0.25449	0.00079978
chbG	chitin disaccharide deacetylase	44.6102	2		0.463735	0.281724	0.16508		-0.143006	0.238097	0.943624		0.020877	0.257096	0.961523		0.517442	0.222819	0.0328259		0.0538958	0.258485	0.891855		0.805413	0.190265	5.7e-05
chbR	DNA-binding transcriptional dual regulator ChbR	30.3881	2		0.140801	0.306476	0.733767		-0.136746	0.275474	0.954119		-0.613465	0.315127	0.0892666		0.753328	0.252676	0.00525054		0.584931	0.32335	0.128955		0.117109	0.222091	0.666338
cheA	chemotaxis protein CheA	22.3875	3		-0.141005	0.52109	0.844526		0.48475	0.428075	0.86043		-0.0947894	0.519651	0.906937		2.065	0.385939	2.68e-07		0.889416	0.491162	0.128482		-0.579975	0.356496	0.145741
cheR	chemotaxis protein methyltransferase	6.14122	8		-0.349761	0.833794	0.757552		-1.47232	0.835815	0.550016		0.450179	0.795869	0.666217		3.19519	0.76822	7.33e-05		0.891269	0.687439	0.295367		-0.36533	0.465844	0.510144
cheW	chemotaxis protein CheW	10.7595	3		0.916503	0.694922	0.275839		-0.0692401	0.54788	0.998425		-0.106859	0.605976	0.910371		2.34152	0.484888	3.67e-06		0.38843	0.596472	0.625816		-0.992113	0.41719	0.0287734
cheY	chemotaxis protein CheY	10.2724	3		1.05902	0.648087	0.168457		-0.453211	0.525279	0.909218		-0.266048	0.567505	0.727714		1.73372	0.479262	0.000611604		0.647169	0.553127	0.347809		-0.44625	0.403128	0.336967
cheZ	chemotaxis protein CheZ	19.2133	6		0.872605	0.590903	0.216676		0.843233	0.444016	0.504359		0.966968	0.465016	0.0677445		0.862367	0.380569	0.0377285		0.449068	0.408072	0.380874		-0.219034	0.351958	0.606635
chiA	endochitinase	165.354	2		-0.53215	0.144956	0.000777172		-0.0816905	0.131839	0.943624		0.645752	0.140626	1.5e-05		-0.500905	0.133262	0.000360052		0.239367	0.126272	0.109157		0.960999	0.122379	2.63e-14
chiP	chitobiose outer membrane channel	41.3182	8		0.174843	0.461335	0.782222		0.555434	0.482137	0.853269		-3.69422	0.562601	3.22e-10		1.83467	0.460122	0.000147171		-1.3734	0.812728	0.159874		-2.61462	0.465752	6.96e-08
chiQ	lipoprotein ChiQ	5.6529	3		-0.159396	0.656781	0.861672		-0.00428845	0.743958	0.999861		-0.554464	0.715307	0.542881		2.6674	0.604178	2.46e-05		0.0625171	0.776499	0.960981		-1.61696	0.469441	0.00119672
cho	endonuclease of nucleotide excision repair	58.4789	2		-0.258355	0.254021	0.414248		-0.213074	0.190956	0.863218		-0.0324823	0.256137	0.936062		0.228265	0.183817	0.283087		0.812788	0.236198	0.0018773		1.27983	0.158127	3.94e-15
chpB	endoribonuclease toxin ChpB	28.486	2		0.601452	0.405022	0.214219		-0.227244	0.249602	0.899387		-0.400504	0.375848	0.388053		1.01955	0.232864	2.88e-05		-0.0737418	0.413124	0.90813		0.187333	0.204819	0.435164
chpS	ChpS antitoxin of the ChpB-ChpS toxin-antitoxin system	26.0116	2		0.557244	0.455436	0.316534		-0.117825	0.305968	0.975235		0.0202733	0.411194	0.975863		1.28594	0.2828	1.36e-05		0.257348	0.410692	0.639449		0.25403	0.24926	0.380373
chrR	non-coding	385.082	4		0.784212	0.197806	0.000267725		0.17592	0.197023	0.899387		0.748637	0.18825	0.000207198		1.76772	0.18879	1.12e-19		0.0166651	0.186045	0.956765		-2.38371	0.190279	1.2e-34
cirA	ferric dihyroxybenzoylserine outer membrane transporter	1133.34	1		-4.03781	0.841397	7.7e-06		-1.30512	0.815622	0.651577		0.353093	0.856551	0.762707		-3.06684	0.816179	0.000361486		1.83227	0.838624	0.0603568		-0.469099	0.816982	0.637358
citA	non-coding	66.0399	2		0.448324	0.276105	0.171398		-0.146239	0.229393	0.943553		-0.540214	0.272326	0.0830083		-0.339002	0.229309	0.193817		0.3147	0.27989	0.369285		0.923806	0.220073	6.62e-05
citB	non-coding	40.7534	7		0.04623	0.309795	0.922364		-0.114286	0.286867	0.973429		-0.756531	0.324777	0.0385247		-0.389015	0.286803	0.237089		0.0828728	0.344641	0.872847		0.263603	0.282689	0.425134
citT	citrate:succinate antiporter	11.5615	8		1.56705	0.516267	0.00614181		-1.37898	0.437684	0.0679014		-1.16544	0.456921	0.0218764		0.178685	0.466737	0.771571		0.343571	0.506236	0.60852		2.5546	0.33943	3.07e-13
clcA	chloride:H(+) antiporter ClcA	270.118	4		0.58835	0.161602	0.000861543		-0.146297	0.137042	0.863221		0.790027	0.143676	1.71e-07		0.430301	0.133799	0.00248865		-0.908082	0.148336	8.4e-09		0.648186	0.127153	1.06e-06
clcB	putative chloride:H(+) antiporter ClcB	26.2999	2		-0.561315	0.408185	0.253597		-0.0228346	0.228126	0.999614		0.0710986	0.418229	0.913691		-2.04028	0.277284	1.06e-12		0.825102	0.378702	0.0612323		1.90849	0.273093	1.4e-11
clpA	ATP-dependent Clp protease ATP-binding subunit ClpA	6530.47	2		-0.101823	0.186826	0.682848		-0.233744	0.186387	0.801762		2.45928	0.185739	5.48e-38		2.18406	0.185593	4.86e-30		-0.200162	0.184721	0.389787		1.09969	0.18447	9.65e-09
clpB	ClpB chaperone	7404.49	3		-1.19552	0.373227	0.00368379		0.681417	0.374198	0.535753		1.14013	0.373205	0.00524947		3.04681	0.373224	2.62e-15		1.36572	0.372792	0.000871057		0.347153	0.372591	0.425368
clpP	ATP-dependent Clp protease proteolytic subunit	1637.35	4		-0.304736	0.170211	0.12669		0.0999925	0.168553	0.943624		0.299851	0.170009	0.128408		0.589923	0.167896	0.000887808		-0.519117	0.170623	0.00655533		0.00863434	0.167318	0.970462
clpS	specificity factor for ClpA-ClpP chaperone-protease complex	198.663	2		0.226248	0.211631	0.388198		0.0219094	0.157405	0.997117		0.955626	0.188247	1.51e-06		1.22425	0.148495	1.39e-15		0.137731	0.172387	0.539437		1.06194	0.136133	3.93e-14
clpX	ATP-dependent Clp protease ATP-binding subunit ClpX	5388.1	2		-0.585173	0.165315	0.00122473		0.0660887	0.164641	0.972855		0.788076	0.165155	6.57e-06		0.340318	0.164434	0.0598581		0.387581	0.164679	0.041126		0.849981	0.164131	7.01e-07
clsA	cardiolipin synthase A	490.069	4		0.0205574	0.113337	0.900704		-0.246237	0.101057	0.269588		0.973778	0.105643	4.99e-19		0.625248	0.0978805	6.92e-10		-0.532737	0.102826	1.36e-06		-0.670886	0.0958466	1.31e-11
clsB	cardiolipin synthase B	202.669	5		3.19484	0.635833	2.69e-06		-0.203792	0.645982	0.987039		3.39076	0.464498	2.32e-12		3.92292	0.568325	2.47e-11		-0.112784	0.446038	0.866293		0.435008	0.452982	0.409931
clsC	cardiolipin synthase C	179.598	2		1.11551	0.308043	0.000922089		-0.146816	0.275583	0.952764		1.74	0.269073	6.03e-10		1.23889	0.265092	7.6e-06		0.308952	0.252399	0.323492		0.76536	0.249341	0.00407188
cmk	cytidylate kinase	1224.65	6		-1.48069	0.222566	3.05e-10		-0.058664	0.215112	0.990286		-0.120168	0.226061	0.688098		-2.00403	0.216019	2.38e-19		1.87699	0.222157	7.61e-16		1.48678	0.21606	2.95e-11
cmoA	carboxy-S-adenosyl-L-methionine synthase	243.874	7		-0.756095	0.200775	0.000554586		0.18574	0.180538	0.874902		-0.272053	0.208836	0.279152		-1.43845	0.183051	2.67e-14		0.0708389	0.212074	0.81786		0.593157	0.184411	0.00254397
cmoB	tRNA U34 carboxymethyltransferase	267.362	7		-0.352555	0.228548	0.195537		0.125213	0.211973	0.943624		-0.337005	0.232217	0.221389		-1.63319	0.214737	1.76e-13		0.464032	0.232293	0.0892049		0.495423	0.216457	0.0356886
cmtA	mannitol-specific PTS enzyme IICB component CmtA	5.28856	6		-0.0288765	0.800516	0.987538		0.450377	0.593025	0.924043		0.745579	0.71855	0.400768		-0.238174	0.549195	0.739759		-1.08865	0.774737	0.253167		0.362407	0.519241	0.560155
cnu	H-NS- and StpA-binding protein	23.0947	6		-1.44378	0.525663	0.0139739		0.835855	0.379931	0.352996		0.338212	0.563382	0.646404		-0.954964	0.375455	0.0185536		-1.88581	0.774773	0.0340196		-2.14386	0.467128	1.21e-05
coaA	pantothenate kinase	360.304	2		-1.47485	0.190331	1.74e-13		-0.130364	0.180766	0.927694		-1.6722	0.213887	5.41e-14		-0.580337	0.181058	0.00257662		-0.177297	0.239396	0.573241		-1.84037	0.189661	2.98e-21
coaD	pantetheine-phosphate adenylyltransferase	136.611	7		-0.388424	0.197207	0.0890825		0.0281688	0.18097	0.996753		-1.20192	0.219541	1.95e-07		-0.942787	0.184422	9.14e-07		1.18112	0.221851	6.67e-07		0.327683	0.186046	0.11314
coaE	dephospho-CoA kinase	217.06	7		-0.668812	0.174398	0.000430316		0.0515871	0.159684	0.984239		0.450971	0.174144	0.0197106		-0.329247	0.158677	0.0591095		0.575581	0.165752	0.00169403		0.340153	0.156292	0.0464983
cobB	protein-lysine deacetylase/desuccinylase	259.817	4		1.16847	0.15852	2.62e-12		-0.0565482	0.142134	0.973429		-0.551998	0.150193	0.000650844		0.199503	0.140082	0.212234		-0.822781	0.164953	3.47e-06		-1.03154	0.142369	2.35e-12
cobC	putative adenosylcobalamin phosphatase/alpha-ribazole phosphatase	66.6384	2		-1.0122	0.262568	0.000399856		-0.359426	0.175897	0.428825		-0.943687	0.328856	0.00905903		-1.14637	0.187586	3.75e-09		1.12606	0.325525	0.00177287		1.78198	0.179461	3.41e-22
cobS	cobalamin 5\\'-phosphate synthase	35.0293	4		0.203361	0.532931	0.780914		-0.250972	0.256172	0.883412		0.719038	0.458964	0.182523		0.537257	0.250757	0.0506504		-0.403234	0.447917	0.483426		-0.239022	0.243837	0.400131
cobT	nicotinate-nucleotide--dimethylbenzimidazole phosphoribosyltransferase	92.6839	4		0.781594	0.278491	0.0118918		-0.209751	0.190556	0.863221		0.12696	0.246506	0.697732		0.91523	0.185202	2.13e-06		-0.541532	0.260902	0.0762781		-0.817718	0.181702	1.79e-05
cobU	cobinamide-P guanylyltransferase/cobinamide kinase	34.2799	2		0.0480606	0.370008	0.932832		-0.622739	0.23612	0.209994		0.00193967	0.35944	1		0.749076	0.229556	0.0021287		0.110096	0.35883	0.83517		-0.236677	0.214673	0.338901
codA	cytosine/isoguanine deaminase	267.951	7		0.455895	0.163553	0.0125229		0.127782	0.150521	0.914206		-0.979628	0.166112	1.87e-08		-0.55178	0.150438	0.000507613		0.154441	0.174188	0.490427		-0.885679	0.155207	4.14e-08
codB	cytosine transporter	84.1539	7		-0.17316	0.397144	0.747874		-0.0163488	0.375159	0.999614		-2.22787	0.440892	1.69e-06		-1.80574	0.381085	5.63e-06		0.138584	0.488856	0.84893		-1.13019	0.398907	0.00832895
cof	HMP-PP phosphatase	106.763	6		-0.5047	0.305664	0.163609		-0.0395249	0.299827	0.99769		0.269359	0.306373	0.483471		0.336132	0.290979	0.321142		2.17726	0.282883	2.54e-13		1.43368	0.271994	4.36e-07
cohE	non-coding	207.867	4		-0.528726	0.165032	0.00367893		0.163443	0.161903	0.876889		-0.489931	0.171949	0.00958783		-0.501298	0.160404	0.00334902		-0.625967	0.188074	0.00268425		-0.736812	0.168219	3.05e-05
copA	Cu(+) exporting P-type ATPase	1217.32	2		1.891	0.181062	1.36e-23		0.157061	0.172807	0.899387		1.44132	0.164924	3.19e-17		0.9039	0.168787	2.62e-07		0.48465	0.16252	0.0078618		0.731754	0.164066	2.15e-05
copA	soluble Cu(+) chaperone	1217.32	2		1.891	0.181062	1.36e-23		0.157061	0.172807	0.899387		1.44132	0.164924	3.19e-17		0.9039	0.168787	2.62e-07		0.48465	0.16252	0.0078618		0.731754	0.164066	2.15e-05
corA	Ni(2(+))/Co(2(+))/Mg(2(+)) transporter	598.007	7		-1.14744	0.292637	0.000315036		-0.0300718	0.283248	0.999614		-0.718753	0.299747	0.0325995		-1.63559	0.284136	2.96e-08		1.412	0.297591	1.08e-05		0.482369	0.28464	0.128212
cpdA	cAMP phosphodiesterase	558.261	2		0.495855	0.125561	0.000283194		0.104768	0.11723	0.899387		-0.681842	0.123914	1.68e-07		0.468928	0.115252	0.000106158		0.17217	0.12898	0.279536		-0.216196	0.113675	0.0851202
cpdB	2\\'3\\' cyclic nucleotide phosphodiesterase/3\\' nucleotidase	556.366	3		0.97977	0.294476	0.00248281		0.556932	0.3054	0.535753		-1.79057	0.295814	7.55e-09		3.04943	0.297478	3.31e-23		-0.938004	0.303172	0.00561556		-3.22095	0.296585	2.56e-26
cpsB	mannose-1-phosphate guanylyltransferase	6.74999	6		0.585227	0.80367	0.574454		-0.358303	0.537229	0.938262		-0.162508	0.709524	0.877222		-0.38802	0.559812	0.574072		1.60135	0.620435	0.0235228		1.86713	0.478003	0.000215515
cpsG	phosphomannomutase	7.77929	2		-0.212468	0.683	0.822763		0.247521	0.736464	0.982748		1.48572	0.569843	0.0188556		-0.135859	0.687268	0.888497		0.555282	0.422196	0.287252		1.03652	0.576229	0.105079
cptA	non-coding	169.89	4		0.503923	0.180228	0.0122227		-0.0939047	0.163243	0.944764		-0.665614	0.179697	0.000584516		-0.255735	0.162816	0.165244		-0.89892	0.206561	6.06e-05		-0.843777	0.167974	1.54e-06
cpxA	sensory histidine kinase CpxA	1064.23	4		-0.00445452	0.156607	0.990297		-0.169736	0.146241	0.847178		0.456555	0.15414	0.00692854		-0.335249	0.146278	0.0353894		-0.438922	0.154996	0.0120337		-1.43528	0.147521	2.35e-21
cpxP	periplasmic protein CpxP	2308.1	6		-0.91096	0.201067	2.55e-05		-0.0788298	0.174916	0.966733		2.48655	0.194962	2.52e-35		-0.0788467	0.174833	0.729967		1.78685	0.178245	6.71e-22		1.10339	0.17458	1.11e-09
cpxR	DNA-binding transcriptional dual regulator CpxR	1288.79	4		0.277247	0.123864	0.0500913		-0.0147345	0.115287	0.997827		0.680566	0.120563	7.77e-08		-0.0890685	0.115047	0.526433		-0.408704	0.120291	0.0021592		-1.63539	0.116754	5.17e-43
cra	DNA-binding transcriptional dual regulator Cra	563.453	4		0.186848	0.203153	0.464309		0.157321	0.203304	0.921283		-0.197677	0.202341	0.432159		1.23906	0.200315	2.39e-09		-0.482193	0.205458	0.0417741		-0.693169	0.198374	0.00100457
creA	PF05981 family protein CreA	140.365	4		-0.440169	0.20602	0.0624462		-0.0478389	0.188323	0.994625		-0.203164	0.212141	0.44062		0.342282	0.184542	0.0951105		-0.627856	0.22812	0.014951		-0.829514	0.185336	2e-05
creB	DNA-binding transcriptional regulator CreB	110.855	4		-0.447436	0.181124	0.0288743		0.0637676	0.145043	0.967269		-0.305392	0.188659	0.167558		0.239962	0.140182	0.126485		-0.494872	0.216617	0.0482376		-0.913248	0.142603	6.55e-10
creC	sensory histidine kinase CreC	67.4031	2		-0.828054	0.246199	0.00219852		-0.344762	0.18307	0.510935		0.705446	0.243019	0.00822038		0.31574	0.178673	0.113882		0.102502	0.222163	0.738811		-0.421348	0.173857	0.0256468
creD	putative inner membrane protein	22.9784	2		-0.0423507	0.395899	0.948414		-0.821134	0.261087	0.0679014		0.273178	0.372337	0.567479		-0.0221729	0.269915	0.956075		0.428655	0.337435	0.305385		1.13446	0.22663	1.68e-06
crfC	clamp-binding sister replication fork colocalization protein	35.2925	3		-0.57339	0.327575	0.136196		-0.591181	0.316538	0.515891		1.0106	0.309946	0.00272391		1.66273	0.289848	3.3e-08		-1.49147	0.342453	5.97e-05		0.367277	0.226626	0.147371
crl	non-coding	1262.69	3		-1.93685	0.334046	4.84e-08		-0.149474	0.331957	0.966733		2.29722	0.333718	4.05e-11		1.33769	0.330869	0.000117539		-0.410466	0.33066	0.316119		1.12847	0.329259	0.0012692
crp	DNA-binding transcriptional dual regulator CRP	2285.02	6		0.545527	0.132694	0.00015059		0.225231	0.133689	0.602494		-0.151294	0.13217	0.349241		1.38878	0.132145	2.54e-24		-1.52504	0.134945	1.57e-27		-0.94455	0.131342	3.44e-12
crr	Enzyme IIA(Glc)	6012.59	7		-0.333511	0.128136	0.0206768		0.161517	0.127911	0.801528		0.573419	0.128009	2.48e-05		-0.337171	0.127771	0.0142885		0.0890633	0.127767	0.597075		0.0179339	0.127751	0.911686
csdA	cysteine sulfinate desulfinase	272.112	2		-0.0858128	0.142432	0.648		-0.0302029	0.119633	0.994625		-0.171479	0.14091	0.317179		-0.683524	0.121261	5.72e-08		0.0405794	0.146097	0.852604		1.04025	0.118518	1.38e-17
csdE	sulfur acceptor protein CsdE	98.4582	2		-0.23611	0.197952	0.329634		0.150883	0.138339	0.863221		0.202858	0.191842	0.392486		-0.736892	0.140631	4.75e-07		0.111771	0.190935	0.663856		0.611535	0.13809	2.47e-05
csgA	curlin, major subunit	14.3344	2		1.83999	0.604034	0.00593943		0.351131	0.768242	0.966733		1.17156	0.365494	0.00327319		1.62167	0.590217	0.010516		-0.451798	0.329818	0.26664		-0.106309	0.397649	0.833625
csgD	DNA-binding transcriptional dual regulator CsgD	25.045	1		-1.13823	0.683678	0.159657		-0.293006	0.747091	0.974807		1.89729	0.644759	0.00732384		1.06302	0.677442	0.165618		1.8709	0.473903	0.000303038		3.78338	0.486216	4.56e-14
csgG	curli secretion channel	14.1533	3		-1.00676	0.568315	0.131139		-0.84374	0.552184	0.691129		1.26732	0.550339	0.0410184		0.0292734	0.56867	0.972876		0.354177	0.442973	0.539322		2.76522	0.437368	1.1e-09
csiD	PF08943 family protein CsiD	2165.31	1		1.77246	0.505334	0.00136416		-1.18389	0.722982	0.634624		5.60449	0.45433	4.05e-33		4.91933	0.657676	4.45e-13		1.03625	0.439554	0.0407355		5.63853	0.445286	2.25e-35
csiE	stationary phase inducible protein CsiE	2779.06	5		1.47751	0.447654	0.00269962		-0.11695	0.510013	0.994752		1.43384	0.445858	0.00316521		5.20759	0.481538	1.16e-25		1.14571	0.445278	0.0240039		1.0331	0.445958	0.0333627
csiR	DNA-binding transcriptional repressor CsiR	189.19	5		0.374192	0.33908	0.370692		0.263872	0.311973	0.915236		3.53326	0.296508	5.35e-31		0.011964	0.30188	0.9805		-1.15224	0.269307	8.12e-05		2.21869	0.28096	1.86e-14
cspA	cold shock protein CspA	12178.4	8		-5.51321	0.466922	8.74e-30		-0.879887	0.439321	0.447668		-1.55608	0.531824	0.00768752		-4.29121	0.439678	3.27e-21		-0.530714	0.617518	0.505685		5.45881	0.439661	4.63e-34
cspB	Qin prophage; cold shock-like protein CspB	419.099	8		-3.31054	0.83767	0.000279947		-1.95265	0.493363	0.00618858		-0.137167	1.04115	0.93363		-1.90436	0.507788	0.000371381		0.436173	1	0.761297		7.12482	0.501964	4.06e-44
cspC	stress protein, member of the CspA family	2178.27	3		0.468463	0.200862	0.0401916		0.34448	0.201493	0.582842		-0.710644	0.200956	0.00106662		2.02347	0.200282	1.33e-22		-0.198005	0.202029	0.442534		-1.26978	0.199659	8.69e-10
cspD	DNA replication inhibitor	1904.85	8		2.32569	0.388776	1.75e-08		0.151181	0.473214	0.985438		1.58377	0.383379	0.00011032		6.57898	0.429983	6.46e-50		-0.0419557	0.382687	0.946433		-0.793709	0.382977	0.0589937
cspE	transcription antiterminator and regulator of RNA stability	6688.3	3		-1.41156	0.353604	0.000240572		0.144762	0.35353	0.971901		0.185687	0.353777	0.691993		0.378733	0.353411	0.361961		2.18055	0.353461	6.38e-09		1.20776	0.353229	0.00130454
cspF	Qin prophage; cold shock protein CspF	21.7237	8		-2.21461	0.855192	0.0213799		-1.59968	0.359149	0.00176173		-2.97111	1.41786	0.0654112		-1.92109	0.41899	1.14e-05		0	2	1		3.13335	0.403366	5.05e-14
cspG	cold shock protein CspG	717.328	8		-2.25707	0.623383	0.000923462		-2.41577	0.269937	1.35e-15		-0.549541	0.823197	0.607005		-3.71018	0.319014	2.13e-29		-2.09228	1	0.198732		8.53622	0.314152	5.89e-159
cspI	Qin prophage; cold shock protein CspI	87.7038	8		-0.975613	1.73778	0.672952		-1.46684	0.582785	0.23827		0.748376	1.73778	0.750615		0.602837	0.59105	0.388571		0.395408	2	0.880114		6.35944	0.527831	3.89e-32
csrA	carbon storage regulator	1488.3	2		0.265789	0.186989	0.237282		-0.00774543	0.184224	0.999614		0.997145	0.185138	3.11e-07		0.182065	0.183821	0.403392		-0.443673	0.184703	0.0366191		0.776167	0.182991	5.51e-05
csrD	regulator of CsrB and CsrC decay	377.982	7		-0.142775	0.154825	0.463236		-0.115988	0.141869	0.917388		0.343126	0.152165	0.045888		-0.149911	0.141155	0.366951		0.150968	0.149507	0.427317		0.029134	0.14018	0.869444
cstA	carbon starvation protein A	1294.02	1		-1.4667	0.443777	0.00266039		-1.79224	0.440032	0.00516566		3.70204	0.441755	6.25e-16		1.87697	0.43982	4.65e-05		-0.901282	0.437437	0.0787267		1.26694	0.436961	0.00686463
cueO	cuprous oxidase/multicopper oxidase with role in copper homeostasis	219.075	7		0.458309	0.213213	0.0607686		0.210875	0.194574	0.863221		0.447271	0.199448	0.0471753		0.933137	0.186769	1.64e-06		1.00761	0.190236	7.64e-07		-0.0228406	0.180024	0.919987
cueR	DNA-binding transcriptional dual regulator CueR	153.025	5		1.73307	0.335385	1.35e-06		0.372761	0.309931	0.834713		2.03132	0.264954	1.69e-13		0.914001	0.284671	0.00253151		-1.27426	0.257102	4.03e-06		0.655936	0.260604	0.0200648
curA	NADPH-dependent curcumin/dihydrocurcumin reductase	293.842	5		2.26097	0.432847	1.01e-06		0.0790121	0.36679	0.995425		2.22917	0.330713	1.04e-10		3.68921	0.337051	3.07e-26		1.46683	0.307653	9.73e-06		1.30248	0.303094	4.36e-05
cusA	copper/silver export system RND permease	29.6337	2		1.04493	0.413744	0.0251522		0.407644	0.300521	0.758669		0.345217	0.327176	0.393346		-0.302905	0.287674	0.371231		0.0102466	0.323013	0.989492		1.01348	0.266457	0.000320243
cusB	copper/silver export system membrane fusion protein	7.53309	4		-0.349598	0.599555	0.66094		-0.416149	0.503438	0.917388		0.536771	0.55774	0.438247		0.0576117	0.505111	0.938948		-0.693065	0.607131	0.360524		-1.24069	0.569131	0.0461316
cusR	DNA-binding transcriptional activator CusR	81.1978	7		-0.36933	0.237886	0.192599		0.078633	0.15253	0.952764		0.473903	0.226595	0.0659558		-0.779634	0.156401	1.73e-06		0.844773	0.198363	8.77e-05		0.747352	0.152612	2.86e-06
cusS	sensory histidine kinase CusS	79.9255	9		-0.510513	0.228109	0.0500913		-0.124582	0.178625	0.930886		-0.475311	0.246051	0.0920002		-0.962928	0.186286	6.85e-07		1.59303	0.227947	3.56e-11		0.674168	0.184973	0.000581302
cutA	copper binding protein CutA	98.3732	2		-0.714457	0.245386	0.00884668		-0.204192	0.2229	0.899387		0.552399	0.245059	0.0459644		0.598673	0.214313	0.00920668		1.34239	0.218946	7.97e-09		0.539083	0.198296	0.0115459
cutC	protein CutC	244.827	6		-0.152115	0.244368	0.636556		-0.157796	0.226287	0.930886		0.698099	0.23707	0.007291		0.21641	0.223626	0.416033		1.55913	0.222616	3.24e-11		1.31406	0.215851	4.55e-09
cvpA	colicin V production protein	145.985	9		0.13547	0.303647	0.742006		0.144491	0.274593	0.952764		-0.972779	0.314072	0.0045904		-1.6122	0.277994	2.32e-08		1.84928	0.307799	1.62e-08		0.539346	0.280103	0.0810507
cvrA	putative K(+):H(+) antiporter	100.623	4		0.205711	0.231949	0.481701		-0.350368	0.198605	0.550016		0.0338847	0.223548	0.922591		0.229666	0.196705	0.315582		-1.10235	0.252169	5.58e-05		-1.03173	0.200447	8.24e-07
cyaA	adenylate cyclase	2028.92	2		-0.200775	0.11932	0.15493		-0.0591139	0.115784	0.954119		0.0756912	0.119151	0.626325		-0.197024	0.115584	0.128337		1.36719	0.117178	2.49e-29		1.33248	0.114607	5.43e-30
cyaY	frataxin CyaY	98.7173	7		-0.429751	0.188316	0.0451976		0.0962069	0.156659	0.943624		-0.853748	0.211251	0.000159968		-0.610246	0.157533	0.000231277		0.248157	0.229611	0.391211		-1.5596	0.184252	1.92e-16
cybB	cytochrome b561	270.19	6		-0.786546	0.205792	0.000451304		-0.197327	0.196814	0.878998		0.180176	0.208323	0.491314		0.228309	0.195456	0.315406		-1.78052	0.231009	2.35e-13		-1.29444	0.198504	3.14e-10
cybC	non-coding	76.7684	7		-0.568157	0.254647	0.0508821		-0.0516812	0.181363	0.989841		-0.262861	0.272824	0.437817		-0.455597	0.181737	0.0204269		0.89415	0.260585	0.00193565		0.253674	0.180289	0.212354
cycA	serine/alanine/glycine/cycloserine:H(+)symporter	803.046	1		-3.33942	0.449237	1.68e-12		-0.59022	0.431993	0.757207		3.51272	0.448786	5.06e-14		-0.333912	0.432267	0.527509		1.11981	0.432246	0.0229431		1.51885	0.431471	0.000915399
cydA	cytochrome bd-I ubiquinol oxidase subunit I	8449.5	8		3.44298	0.535804	1.26e-09		0.165692	0.535683	0.987801		-0.90997	0.535456	0.144756		-0.101205	0.535631	0.893205		-2.75982	0.535928	1.58e-06		-1.67425	0.535879	0.00342613
cydB	cytochrome bd-I ubiquinol oxidase subunit II	5503.98	8		3.43776	0.481885	1.31e-11		0.174483	0.481524	0.975466		-0.847507	0.481238	0.128999		-0.233119	0.481472	0.709351		-2.80569	0.48211	4.66e-08		-0.771633	0.481579	0.152268
cydC	glutathione/L-cysteine ABC exporter subunit CydC	405.515	7		0.277418	0.174665	0.181968		-0.0621255	0.164169	0.975466		-0.602348	0.174771	0.00145803		-0.804167	0.165179	3.03e-06		0.456751	0.176702	0.0233053		-0.289879	0.166996	0.118703
cydD	glutathione/L-cysteine ABC exporter subunit CydD	251.856	7		0.14917	0.217211	0.599095		-0.151209	0.199267	0.924043		-0.790859	0.220406	0.000888184		-0.749908	0.20033	0.000381402		0.690661	0.222886	0.00554982		-0.409373	0.202412	0.0660875
cydX	cytochrome bd-I ubiquinol oxidase subunit CydX	277.549	8		3.73764	0.478929	1.16e-13		0.257514	0.454308	0.945693		-0.927993	0.456123	0.0744729		0.00989273	0.453784	0.991921		-2.55229	0.479333	6.65e-07		-0.548664	0.454168	0.291187
cynR	DNA-binding transcriptional dual regulator CynR	46.2656	2		-0.793001	0.258521	0.00557335		0.399233	0.183942	0.365126		-0.180305	0.280768	0.622475		-0.153377	0.171806	0.457217		0.864653	0.263745	0.00314951		0.866705	0.155111	8.03e-08
cynS	cyanase	10.1648	2		0.331764	0.538499	0.63986		-0.275658	0.416997	0.938262		0.479574	0.459071	0.397795		0.0476915	0.408172	0.937123		0.108839	0.430802	0.866293		0.938098	0.341725	0.010708
cynX	cyanate transporter	9.24576	2		0.760654	0.563313	0.26279		0.188162	0.449509	0.969939		-0.513283	0.483063	0.389666		-0.292731	0.442741	0.595273		0.804849	0.495784	0.179411		1.46168	0.381579	0.000288129
cyoA	cytochrome bo3 ubiquinol oxidase subunit 2	4712.75	1		-5.66134	0.583471	1.8e-20		-0.366283	0.579614	0.943624		4.04215	0.583606	3.06e-11		-0.833179	0.579665	0.207449		-0.225909	0.579954	0.783595		-0.114267	0.579716	0.875729
cyoB	cytochrome bo3 ubiquinol oxidase subunit 1	5711.55	1		-4.90613	0.620853	5.66e-14		-0.385445	0.618887	0.943624		3.29671	0.620965	4.66e-07		-0.567972	0.618909	0.444558		-0.439316	0.619259	0.589981		-0.265985	0.618935	0.730483
cyoC	cytochrome bo3 ubiquinol oxidase subunit 3	1269.17	1		-4.10768	0.62876	6.5e-10		-0.348077	0.622264	0.947339		2.83834	0.629184	2.16e-05		-0.184101	0.622278	0.827776		-0.292043	0.623866	0.735591		-0.38846	0.622319	0.605552
cyoD	cytochrome bo3 ubiquinol oxidase subunit 4	1020.54	1		-4.34888	0.609313	1.28e-11		-0.400947	0.598174	0.938262		3.08209	0.609978	1.69e-06		0.297754	0.598106	0.701427		-0.105007	0.600359	0.910154		-0.626125	0.598096	0.366896
cyoE	heme O synthase	2062.72	1		-3.80131	0.576979	4.56e-10		-0.439013	0.573434	0.924043		2.7525	0.57718	6.65e-06		0.376345	0.573393	0.598248		-0.378363	0.574328	0.620824		-0.171942	0.573301	0.812961
cysA	sulfate/thiosulfate ABC transporter ATP binding subunit	462.143	8		4.88205	0.703659	4.83e-11		-0.0185053	0.671452	0.999614		-1.0925	0.667867	0.162548		-0.653586	0.672612	0.414113		2.80986	0.66732	0.000106633		4.09479	0.669612	3.89e-09
cysB	DNA-binding transcriptional dual regulator CysB	443.513	4		-0.54796	0.232134	0.0375674		-0.15176	0.227834	0.938262		-0.00421853	0.233389	0.994387		-0.0491293	0.227283	0.878348		-0.704517	0.237768	0.0082576		1.53612	0.224923	4.19e-11
cysC	adenylyl-sulfate kinase	77.0073	8		5.23383	0.804429	7.63e-10		-0.00376743	0.641624	0.999861		-0.935254	0.632563	0.211308		-0.654898	0.643672	0.389725		1.81089	0.631002	0.0107892		3.05064	0.634065	4.31e-06
cysE	serine acetyltransferase	483.463	2		-0.825312	0.14721	1.36e-07		-0.265727	0.137886	0.488247		-0.0598221	0.150243	0.771217		0.361404	0.136894	0.0142455		0.246276	0.150528	0.175855		-0.168396	0.135441	0.276187
cysG	siroheme synthase	286.15	7		-0.203796	0.28683	0.585108		-0.0373156	0.265389	0.996753		0.10348	0.28489	0.79399		0.413937	0.264245	0.166307		0.565008	0.281687	0.0878711		-0.371767	0.263431	0.210962
cysH	phosphoadenosine phosphosulfate reductase	559.871	8		4.53372	0.548192	3.4e-15		-0.0898562	0.527177	0.996753		-1.92989	0.525004	0.000649481		-1.13356	0.529372	0.0507865		3.7693	0.524189	9.33e-12		4.6766	0.525728	4.97e-18
cysI	sulfite reductase, hemoprotein subunit	1423.24	8		4.85889	0.683772	1.59e-11		0.196664	0.673308	0.989841		-1.11276	0.672006	0.156793		-1.83689	0.675053	0.0113363		3.28927	0.671732	5.3e-06		4.93499	0.674014	1.36e-12
cysJ	sulfite reductase, flavoprotein subunit	1211.91	8		4.36445	0.719272	1.07e-08		0.400705	0.706552	0.945693		-0.0751647	0.70518	0.948259		-2.79534	0.710943	0.000183755		2.65112	0.704685	0.000608378		6.09015	0.709904	7.37e-17
cysK	O-acetylserine sulfhydrylase A	5035.29	6		2.87368	0.407399	2.25e-11		0.646236	0.408238	0.663962		-0.163999	0.406591	0.76841		0.934636	0.407376	0.0352026		1.03889	0.406542	0.0251183		1.73321	0.406702	5.07e-05
cysM	cysteine synthase B	241.313	6		1.2056	0.265878	2.51e-05		-0.359393	0.246823	0.722235		-1.96708	0.271173	3.2e-12		-0.512792	0.249089	0.0612742		3.38536	0.267272	3.04e-34		3.15676	0.243211	4.23e-37
cysN	sulfate adenylyltransferase subunit 1	595.838	8		4.46732	0.625717	1.27e-11		-0.0602372	0.61198	0.999614		-0.0231618	0.606656	0.983197		-0.620617	0.612638	0.392031		1.7108	0.606144	0.0123327		3.4182	0.609454	7.15e-08
cysP	thiosulfate/sulfate ABC transporter periplasmic binding protein CysP	758.949	8		3.55988	0.768618	1.64e-05		0.29926	0.765583	0.974959		0.958272	0.757057	0.295102		-2.75023	0.781229	0.000867937		1.79277	0.75625	0.0394072		6.4233	0.777009	9.75e-16
cysQ	3\\'(2\\'),5\\'-bisphosphate nucleotidase	423.782	2		0.442936	0.20607	0.0607686		0.0710968	0.203804	0.978116		1.92846	0.192423	2.67e-22		1.59556	0.194722	2.05e-15		-0.555118	0.186972	0.00813245		0.144111	0.185101	0.513229
cysS	cysteine--tRNA ligase	758.641	7		-0.853618	0.203583	0.000108601		0.386766	0.200007	0.487877		-1.66078	0.211274	3.91e-14		-1.37122	0.200636	3.92e-11		0.732586	0.215654	0.00216207		-1.00413	0.203499	2.39e-06
cysU	sulfate/thiosulfate ABC transporter inner membrane subunit CysU	200.616	8		3.47117	0.677508	1.66e-06		0.600609	0.627411	0.888177		-0.0454456	0.61953	0.965091		-2.52607	0.647316	0.000206401		2.76633	0.615456	3.29e-05		6.01305	0.640928	6.18e-20
cysW	sulfate/thiosulfate ABC transporter inner membrane subunit CysW	345.868	8		3.21626	0.613797	9.33e-07		-0.0252068	0.585876	0.999614		-0.205502	0.582126	0.800544		-1.7985	0.59496	0.00461133		3.17227	0.579592	3.1e-07		5.33418	0.590293	1.42e-18
cysZ	sulfate:H(+) symporter	154.584	7		-0.103701	0.202227	0.702633		0.169917	0.189154	0.899387		-0.867818	0.21276	0.000136883		-0.670667	0.188949	0.000781605		0.397198	0.218966	0.127773		-0.0564021	0.191171	0.816049
cytR	DNA-binding transcriptional repressor CytR	466.97	3		-1.60728	0.349108	1.85e-05		0.272875	0.349447	0.919807		-0.892095	0.354131	0.0238096		1.96409	0.346962	5.01e-08		-0.466479	0.360984	0.297037		-1.71268	0.346024	2.22e-06
dacA	D-alanyl-D-alanine carboxypeptidase DacA	1055.59	7		-0.659517	0.203246	0.00322851		0.151749	0.19995	0.924043		-1.7642	0.21017	5.57e-16		-0.784208	0.200003	0.000191383		0.475718	0.21457	0.0561698		-0.668417	0.200807	0.00176023
dacB	peptidoglycan DD-endopeptidase DacB	228.63	7		-0.978337	0.183685	6.01e-07		-0.261486	0.169245	0.684251		-0.112441	0.190111	0.651374		-0.615447	0.171279	0.000668249		0.850206	0.185324	2.18e-05		-0.467135	0.175224	0.0134098
dacC	D-alanyl-D-alanine carboxypeptidase DacC	1199.72	2		1.14692	0.144421	4.23e-14		0.145525	0.13362	0.863221		1.49884	0.134978	4.34e-27		0.94031	0.131804	5.05e-12		-0.899766	0.133531	1.87e-10		0.273187	0.130016	0.0552864
dacD	D-alanyl-D-alanine carboxypeptidase DacD	62.686	7		-1.35362	0.34902	0.000370718		0.00492944	0.239838	0.999764		0.370875	0.37075	0.419965		-1.00042	0.242791	8.62e-05		0.30368	0.345283	0.494488		0.164297	0.245834	0.578788
dadA	D-amino acid dehydrogenase	2691.24	1		-4.14441	0.695196	1.95e-08		-0.0176113	0.693248	0.999614		5.10756	0.694951	1.63e-12		3.55055	0.691118	8.04e-07		1.07813	0.688861	0.196685		1.31101	0.688806	0.084873
dadX	alanine racemase 2	1100.97	1		-3.9049	0.679461	6.36e-08		-0.402499	0.675348	0.943624		4.71491	0.678892	2.68e-11		3.62574	0.671904	2.1e-07		0.959363	0.667237	0.240635		1.13358	0.666976	0.126974
dam	DNA adenine methyltransferase	399.077	7		-0.843752	0.1475	7.35e-08		-0.109955	0.128846	0.912364		-0.892635	0.162694	1.83e-07		-1.22287	0.130718	1.21e-19		0.698526	0.165244	9.98e-05		0.0616394	0.132762	0.70865
damX	cell division protein DamX	1810.99	7		-0.416004	0.120021	0.00156436		-0.133363	0.11685	0.854726		-0.232638	0.120569	0.0923651		-1.17804	0.11767	3.16e-22		0.469657	0.12066	0.000372852		-0.114064	0.11852	0.409359
dapA	4-hydroxy-tetrahydrodipicolinate synthase	1747.82	7		0.254541	0.0798546	0.00386659		0.0776921	0.0773213	0.878998		-0.693551	0.0805254	9.28e-17		0.5554	0.0760637	1.58e-12		0.226245	0.0820949	0.0148156		-0.498146	0.0754192	1.82e-10
dapB	4-hydroxy-tetrahydrodipicolinate reductase	235.037	4		-0.0589102	0.144815	0.765532		0.107035	0.120004	0.899387		-0.124676	0.143849	0.490339		0.0606515	0.117652	0.690292		-0.765322	0.16064	9.87e-06		-1.12578	0.121448	1.73e-19
dapD	tetrahydrodipicolinate succinylase	1891.44	4		-0.454615	0.134559	0.00209325		-0.000276434	0.133466	0.999861		-0.280539	0.135138	0.0682222		0.309588	0.133003	0.032379		-0.0876537	0.136053	0.629564		-1.81017	0.134345	6.67e-40
dapE	succinyl-diaminopimelate desuccinylase	347.609	2		-1.25601	0.160383	9.53e-14		0.102637	0.146256	0.930886		0.285084	0.164544	0.136026		-0.101766	0.145082	0.569212		-0.228528	0.165806	0.263157		-0.506041	0.145703	0.0010807
dapF	diaminopimelate epimerase	419.83	2		-0.345379	0.11588	0.00724178		-0.176347	0.0972505	0.540446		-0.906746	0.125001	3.2e-12		0.264966	0.0962249	0.010333		0.215199	0.135686	0.190124		-0.156701	0.0948562	0.139181
dauA	aerobic C4-dicarboxylate transporter DauA	169.951	6		0.892082	0.301559	0.00774364		0.338758	0.287716	0.840082		-2.61939	0.321971	4.49e-15		-1.95756	0.291715	8.93e-11		0.415042	0.346356	0.334279		0.429018	0.294631	0.196349
dbpA	ATP-dependent RNA helicase DbpA	287.053	6		-0.210697	0.236219	0.479084		-0.266178	0.186386	0.73677		1.58073	0.219309	4.38e-12		-1.73786	0.193435	3.14e-18		0.777415	0.195079	0.000262691		2.66806	0.190558	5.57e-43
dcd	dCTP deaminase	256.969	7		0.133827	0.168398	0.534536		0.0981139	0.138775	0.930886		-0.349129	0.162316	0.058085		-0.111579	0.138614	0.509314		-0.137911	0.177777	0.552291		-0.745028	0.1398	3.21e-07
dcm	DNA-cytosine methyltransferase	371.292	7		-0.168955	0.145774	0.344516		0.0244355	0.134882	0.99657		-0.494275	0.14921	0.00229535		-0.487007	0.134815	0.000622197		1.22713	0.145704	9.45e-16		-0.0641922	0.13537	0.701562
dcp	peptidyl-dipeptidase Dcp	798.983	2		0.507804	0.126675	0.000225271		0.22071	0.122782	0.541694		0.0162889	0.123254	0.933524		1.0577	0.118612	5.49e-18		1.18078	0.119989	3.77e-21		-0.0545142	0.115168	0.702052
dcrB	periplasmic bacteriophage sensitivity protein DcrB	644.556	4		-0.209519	0.102897	0.0776763		0.173749	0.0985885	0.550016		-0.987854	0.107984	9.16e-19		0.396452	0.0964753	9.02e-05		-0.565205	0.121312	1.58e-05		-1.22504	0.0978134	1.24e-34
dctA	C4 dicarboxylate/orotate:H(+) symporter	1655.33	8		-2.07333	0.541492	0.000439945		0.482058	0.542728	0.899387		3.10082	0.541201	4.84e-08		2.79508	0.540764	6.86e-07		-1.96294	0.540225	0.00096513		-2.19875	0.53996	0.000111151
dctR	putative DNA-binding transcriptional regulator DctR	108.622	8		5.91662	1.26461	1.33e-05		-1.84919	1.44491	0.798343		3.14508	0.46333	7.65e-11		2.58318	1.34159	0.0818928		-0.595025	0.438177	0.270899		0.701071	0.776564	0.442085
dcuA	C4-dicarboxylate transporter DcuA	3206.23	3		2.34769	0.347428	1.55e-10		0.274526	0.348321	0.919807		-2.0989	0.347229	7.91e-09		2.38486	0.347493	3.23e-11		-1.87741	0.349463	5.24e-07		-3.11552	0.347703	2.79e-18
dcuB	anaerobic C4-dicarboxylate transporter DcuB	275.57	8		6.3964	0.73	6.78e-17		-0.0799053	0.762867	0.999614		-1.99401	0.687312	0.00825548		4.18688	0.728715	3.14e-08		-6.6318	0.879563	7.93e-13		-4.10661	0.716845	3.66e-08
dcuC	anaerobic C4-dicarboxylate transporter DcuC	256.362	8		7.57713	0.818358	9.48e-19		0.90254	0.825499	0.863221		-3.9078	0.720887	2.59e-07		6.33349	0.756007	4.8e-16		-2.03923	0.757424	0.0176052		-5.59871	0.732859	1.33e-13
dcuD	putative transporter DcuD	5.24667	6		0.423874	0.608598	0.593213		-0.527796	0.612573	0.909218		-0.298965	0.580112	0.697667		-0.0949514	0.622962	0.915162		-1.00255	0.721816	0.25937		0.831911	0.541888	0.171739
dcuR	DNA-binding transcriptional activator DcuR	139.192	6		0.737108	0.151225	5.44e-06		0.155755	0.15921	0.883412		-0.834643	0.15029	1.28e-07		0.813478	0.14641	8.88e-08		-1.72203	0.202717	5.2e-16		-1.70801	0.154625	3.51e-27
dcuS	sensory histidine kinase DcuS	208.219	4		-0.157498	0.135652	0.343826		-0.0434037	0.1295	0.982947		-0.746555	0.142877	7.12e-07		-0.142689	0.127613	0.339241		-0.404155	0.158961	0.0258857		-1.19145	0.13714	2.95e-17
dcyD	D-cysteine desulfhydrase	284.224	2		0.296741	0.193258	0.197403		0.0709166	0.167745	0.969795		2.10971	0.170452	2.49e-33		0.24037	0.162919	0.194734		-0.249506	0.155001	0.182842		0.209097	0.157258	0.241372
ddlA	D-alanine--D-alanine ligase A	812.559	7		0.0230128	0.118379	0.894247		-0.00726364	0.119348	0.999614		-1.72016	0.124336	2.74e-41		-0.104337	0.118505	0.463746		0.554134	0.128611	7.16e-05		-0.82034	0.120197	4.32e-11
ddlB	D-alanine--D-alanine ligase B	810.715	7		0.225296	0.121934	0.113507		-0.0308801	0.111416	0.989841		0.178458	0.119104	0.204871		-0.362507	0.11127	0.00216634		0.172565	0.118327	0.233208		-1.42106	0.114905	8.41e-34
ddpA	putative D,D-dipeptide ABC transporter periplasmic binding protein	130.024	8		0.658393	0.518508	0.296414		1.24409	0.590989	0.393261		2.9664	0.439029	9.4e-11		1.63953	0.465954	0.000872795		1.26639	0.380098	0.00265996		4.16822	0.388167	9.22e-26
ddpB	putative D,D-dipeptide ABC transporter membrane subunit DdpB	32.2835	1		0.896851	0.907091	0.428321		-1.13246	0.642854	0.550016		2.7954	0.579582	5.16e-06		2.39215	0.581741	8.92e-05		1.60149	0.301088	6.82e-07		3.88492	0.284131	4.82e-41
ddpC	putative D,D-dipeptide ABC transporter membrane subunit DdpC	30.1733	6		1.75097	0.651964	0.016548		0.21918	0.560318	0.974959		0.717597	0.416807	0.138798		1.76809	0.44869	0.000177688		1.98332	0.323305	7.82e-09		3.19151	0.272661	2.21e-30
ddpD	putative D,D-dipeptide ABC transporter ATP-binding subunit DdpD	41.8408	6		0.462824	0.501454	0.462845		0.863332	0.549112	0.670943		1.9675	0.391808	1.97e-06		1.26807	0.418131	0.00447534		0.920147	0.296497	0.00547475		3.44233	0.295032	3.4e-30
ddpF	putative D,D-dipeptide ABC transporter ATP-binding subunit DdpF	21.0818	3		1.00614	0.645962	0.190904		-0.822298	0.573457	0.7353		1.07323	0.453481	0.0351666		1.4231	0.529069	0.0123704		1.39045	0.338209	0.00015967		3.45356	0.309942	1.24e-27
ddpX	D-alanyl-D-alanine dipeptidase	33.8833	1		0.337517	0.966107	0.79935		-0.83518	1.72709	0.958908		3.28679	0.733174	2.44e-05		5.26544	1.28957	0.000100222		1.15552	0.502775	0.0468518		4.9063	0.527011	1.21e-19
deaD	ATP-dependent RNA helicase DeaD	5241.25	6		-2.51909	0.43418	4.74e-08		-0.329057	0.431029	0.924043		-1.85768	0.442273	8.33e-05		-4.82138	0.432086	3.56e-27		2.75021	0.441357	4.42e-09		5.60413	0.432055	4.71e-37
dedA	DedA family protein DedA	315.115	7		-0.64584	0.206367	0.0046165		-0.0576515	0.147095	0.974807		-0.420019	0.224312	0.10373		-1.05953	0.148101	4.39e-12		1.40021	0.209713	2.78e-10		0.678545	0.148101	1.25e-05
dedD	cell division protein DedD	271.202	7		0.00935738	0.179594	0.980272		0.0741377	0.155526	0.961617		-0.501026	0.179747	0.0114405		-0.461176	0.155924	0.00564848		1.21916	0.17743	7.81e-11		0.0733225	0.155766	0.703936
def	peptide deformylase	1091.84	7		-0.548057	0.166067	0.00270109		-0.0729812	0.160174	0.966733		0.214559	0.166562	0.285233		-0.916903	0.16057	3.8e-08		1.3346	0.163401	7.21e-15		0.522727	0.16059	0.00225268
degP	periplasmic serine endoprotease DegP	3277.54	6		0.537299	0.20004	0.0165437		0.149876	0.197513	0.924043		0.328574	0.199031	0.158063		0.562624	0.197379	0.00780072		0.0204083	0.198935	0.951152		-2.95631	0.198054	1.15e-48
degQ	periplasmic serine endoprotease	331.133	4		0.823903	0.173809	1.01e-05		0.147305	0.164451	0.899387		0.786349	0.160517	3.62e-06		1.38201	0.15699	1.44e-17		-0.698365	0.160988	6.4e-05		-0.36793	0.150752	0.0245511
degS	serine endoprotease	179.876	7		-0.486732	0.137932	0.00127189		0.0876343	0.11421	0.92358		-0.672178	0.151712	3.08e-05		-0.724931	0.115695	1.47e-09		0.355714	0.159053	0.0540685		0.0939663	0.117344	0.500996
deoA	thymidine phosphorylase	1093.7	3		-0.940385	0.356053	0.018656		0.23388	0.357487	0.939666		1.68259	0.355078	7.64e-06		2.24847	0.354686	9.35e-10		0.706692	0.352887	0.088379		-0.39816	0.352408	0.326831
deoB	phosphopentomutase	4749.11	7		-0.470579	0.257662	0.118096		-0.418745	0.257027	0.634624		1.54265	0.257229	1.05e-08		0.276178	0.256961	0.360386		0.845694	0.256559	0.00297993		-0.140949	0.256787	0.653317
deoC	deoxyribose-phosphate aldolase	747.688	3		-1.50161	0.315758	9.45e-06		0.376985	0.316825	0.838615		0.945876	0.316058	0.00632144		1.7723	0.313736	5.35e-08		0.932203	0.313315	0.00800516		-0.565305	0.311696	0.102083
deoD	purine nucleoside phosphorylase	4447.6	7		0.0525294	0.173385	0.826389		-0.00417562	0.173096	0.999614		0.690895	0.173011	0.000193677		0.4012	0.172829	0.0328903		0.00711781	0.172786	0.983012		-1.57365	0.173277	9.51e-19
deoR	DNA-binding transcriptional repressor DeoR	184.621	4		-0.284394	0.141378	0.0817717		-0.156534	0.1132	0.746146		-0.454286	0.149594	0.00556169		-0.750459	0.11598	4.13e-10		-0.256066	0.16427	0.198732		0.154818	0.117451	0.245938
der	50S ribosomal subunit stability factor	1701.18	6		-0.833798	0.218684	0.000467749		-0.130697	0.214289	0.943624		-0.0708409	0.219845	0.820121		-2.16808	0.215275	1.8e-22		2.20155	0.217408	2.57e-22		1.64235	0.215315	1.44e-13
dfp	fused 4\\'-phosphopantothenoylcysteine decarboxylase and phosphopantothenoylcysteine synthetase	523.054	7		-0.159562	0.179155	0.479845		0.0130277	0.174348	0.999614		-1.32493	0.184541	5.33e-12		-0.616259	0.17463	0.000840763		0.563882	0.188966	0.00782257		-1.2034	0.178151	6.88e-11
dgcZ	diguanylate cyclase DgcZ	173.424	2		0.738954	0.305305	0.0326251		0.284811	0.183541	0.681244		0.599522	0.259774	0.0405855		-0.00880855	0.181411	0.974774		-0.344811	0.2553	0.2739		0.425208	0.179663	0.0295199
dgkA	diacylglycerol kinase	111.321	7		-0.146807	0.175769	0.510846		0.00461565	0.133666	0.999614		-0.0367729	0.174811	0.888933		-0.529055	0.134777	0.000188184		0.00457625	0.179858	0.992817		-0.846044	0.148005	3.93e-08
dgoA	2-dehydro-3-deoxy-6-phosphogalactonate aldolase	6.27859	3		-0.694261	1.10008	0.631003		-0.122213	0.790386	0.996753		1.55674	0.974753	0.174042		1.96351	0.707477	0.00970606		0.397519	0.794242	0.716226		0.731843	0.580045	0.268757
dgoD	D-galactonate dehydratase	25.3924	2		-0.498137	0.419583	0.331483		0.0289056	0.373017	0.999614		0.819621	0.397494	0.0702928		1.49973	0.329489	1.33e-05		0.336161	0.352307	0.456181		0.54211	0.2705	0.0687261
dgoK	2-dehydro-3-deoxygalactonokinase	35.8605	3		-0.777716	0.345936	0.0489107		0.336763	0.321795	0.871159		0.563678	0.343834	0.161479		1.08875	0.285303	0.000288743		0.64916	0.309347	0.0727398		0.318607	0.250778	0.265165
dgoR	putative DNA-binding transcriptional regulator DgoR	69.9067	4		-0.0707928	0.232679	0.826381		0.350586	0.2149	0.634624		0.100828	0.224001	0.740156		0.852163	0.195768	3.21e-05		-0.55112	0.245304	0.0527511		-0.327554	0.183136	0.107349
dgoT	putative D-galactonate transporter	15.442	2		-0.450636	0.441986	0.412916		0.387984	0.350796	0.863218		0.0210173	0.452648	0.977475		-0.407369	0.333924	0.292618		0.68689	0.41839	0.174117		0.335905	0.321939	0.368586
dgt	dGTP triphosphohydrolase	204.726	4		0.402947	0.158485	0.0241078		-0.175312	0.153649	0.854726		0.448406	0.147996	0.00567681		1.25928	0.144601	3.17e-17		-0.563301	0.150835	0.000674256		-1.48786	0.142789	2.52e-24
dhaK	dihydroxyacetone kinase subunit K	544.483	3		-2.61002	0.578583	2.79e-05		0.607718	0.575957	0.866628		1.19911	0.579601	0.0692752		1.39735	0.574496	0.0248785		-0.48272	0.578162	0.518751		-3.34168	0.576809	2.53e-08
dhaL	dihydroxyacetone kinase subunit L	235.047	3		-2.18052	0.572986	0.000480101		0.461091	0.565038	0.917388		0.960503	0.575099	0.152914		1.20437	0.562951	0.0509942		-0.621254	0.574923	0.391211		-3.29326	0.567412	2.39e-08
dhaM	dihydroxyacetone kinase subunit M	626.255	3		-2.89744	0.570258	2.05e-06		0.3888	0.567277	0.935949		0.619752	0.57231	0.379158		1.074	0.566345	0.0870506		0.345594	0.570266	0.652099		-3.03864	0.568328	2.93e-07
dhaR	DNA-binding transcriptional dual regulator DhaR	128.373	4		-0.47192	0.187051	0.0252919		-0.148091	0.16894	0.907115		0.63209	0.182782	0.00140146		0.769606	0.161031	4.65e-06		-0.553946	0.182676	0.00675493		-0.951734	0.15847	7.47e-09
diaA	DnaA initiator-associating factor for replication initiation	303.559	4		-0.103692	0.131588	0.537392		-0.00190088	0.120416	0.999861		-0.616994	0.136918	2.2e-05		0.283391	0.11756	0.0263269		-0.0981283	0.145403	0.611102		-0.644126	0.117443	1.4e-07
dicA	DNA-binding transcriptional dual regulator DicA	198.114	4		-0.119216	0.179424	0.612235		-0.0706131	0.172032	0.971901		-0.3851	0.182666	0.0635302		-0.271168	0.170915	0.160712		-0.902063	0.201711	3.63e-05		0.387011	0.168284	0.0347377
dinB	DNA polymerase IV	109.997	2		0.824122	0.203498	0.0001924		-0.308237	0.194418	0.662768		0.272027	0.179018	0.197667		0.502156	0.186657	0.0123584		0.0779135	0.176382	0.751604		0.941803	0.163523	3.07e-08
dinD	DNA damage-inducible protein D	35.0589	6		0.519472	0.368864	0.241922		-0.758564	0.296911	0.232804		-0.688983	0.368647	0.10439		1.05539	0.289986	0.00056415		-1.59966	0.508379	0.00477818		-0.616204	0.277557	0.0421245
dinF	DNA damage-inducible protein F	89.3635	7		-0.286484	0.285359	0.420374		-0.0918958	0.251172	0.975466		-1.08592	0.305298	0.000992568		-0.961747	0.254447	0.000332548		-0.0668847	0.337825	0.8983		-0.222835	0.25861	0.465728
dinG	ATP-dependent DNA helicase DinG	251.533	2		0.0675882	0.18123	0.785337		-0.397836	0.156413	0.232804		-0.669663	0.18514	0.000805021		-0.526685	0.158205	0.0017019		0.877261	0.184994	1.09e-05		1.65625	0.154153	8.73e-26
dinI	DNA damage-inducible protein I	59.3834	6		-0.288045	0.267895	0.385319		-0.116756	0.251862	0.964219		-1.36706	0.300882	1.87e-05		-1.2688	0.263992	4.09e-06		-1.95101	0.466281	0.000118851		-0.729473	0.293416	0.0218045
dinJ	antitoxin/DNA-binding transcriptional repressor DinJ	205.642	6		1.46528	0.212758	6.68e-11		-0.219414	0.206431	0.863221		0.414303	0.182879	0.0448138		1.05844	0.19477	1.72e-07		0.274979	0.179097	0.206557		2.49983	0.168041	2.41e-48
djlA	co-chaperone protein DjlA	143.046	4		-0.320868	0.192006	0.157964		-0.0596355	0.155232	0.975235		-0.638721	0.204386	0.00422115		-0.961569	0.158237	4.6e-09		-0.215458	0.225799	0.456181		0.245704	0.159831	0.171153
djlC	co-chaperone DjlC	22.4943	6		-0.515474	0.391361	0.276398		0.474587	0.367303	0.791247		-0.155236	0.409019	0.78261		-0.287749	0.34757	0.494631		-0.0579277	0.42045	0.928574		0.991604	0.325628	0.00438094
dkgA	methylglyoxal reductase DkgA	1345.85	5		2.379	0.292316	9.34e-15		-0.509482	0.299343	0.588156		2.88345	0.270372	4.12e-25		2.62222	0.288518	1.28e-18		0.0980336	0.266497	0.795901		1.9443	0.268344	2.35e-12
dkgB	methylglyoxal reductase DkgB	78.7235	9		-0.499922	0.256085	0.0921504		0.0232869	0.23897	0.999614		-0.635369	0.274402	0.0398483		-0.139914	0.23433	0.637729		2.05509	0.258116	3.6e-14		-0.634488	0.239775	0.0141545
dksA	RNA polymerase-binding transcription factor DksA	2377.36	4		-0.707089	0.143176	4.05e-06		0.377132	0.142599	0.209994		0.0250503	0.143582	0.911259		0.659055	0.141873	8.65e-06		-0.823546	0.145142	1.05e-07		-0.917195	0.141798	4.35e-10
dld	D-lactate dehydrogenase	974.242	2		1.61127	0.225163	1.13e-11		-0.168301	0.223067	0.925034		1.0989	0.218671	1.94e-06		1.84508	0.22035	4.96e-16		-1.4848	0.219745	1.68e-10		-0.472659	0.217362	0.0466845
dmlA	D-malate/3-isopropylmalate dehydrogenase (decarboxylating)	107.541	2		1.4913	0.28656	1.12e-06		-0.152069	0.360507	0.969939		1.96352	0.193173	6.44e-23		1.5078	0.306896	2.45e-06		0.311733	0.159059	0.0961884		1.19227	0.200148	9.89e-09
dmlR	DNA-binding transcriptional regulator DmlR	196.385	3		0.539324	0.388798	0.249207		0.172664	0.448271	0.975235		0.0609599	0.385087	0.919046		3.98905	0.413469	9.03e-21		-0.277274	0.386751	0.58593		0.450075	0.377375	0.297457
dmsA	dimethyl sulfoxide reductase subunit A	1234.29	8		6.79778	0.649864	1.17e-23		0.48136	0.639302	0.925034		-0.76846	0.623334	0.309909		5.19301	0.630056	1.41e-15		-2.85827	0.626307	2.42e-05		-5.23424	0.628441	5.91e-16
dmsB	dimethyl sulfoxide reductase subunit B	257.849	8		6.59288	0.718109	1.88e-18		0.785061	0.705479	0.863218		-0.643775	0.614928	0.396782		5.06405	0.650302	4.59e-14		-2.9116	0.628557	1.78e-05		-4.87461	0.638177	1.34e-13
dmsC	dimethyl sulfoxide reductase subunit C	326.945	8		5.96178	0.620437	4.43e-20		0.205873	0.601212	0.981005		-0.472839	0.553327	0.496756		4.23343	0.576338	1.16e-12		-2.89311	0.565103	1.83e-06		-2.84526	0.559006	1.1e-06
dmsD	redox enzyme maturation protein DmsD	137.747	4		1.29814	0.246527	8.19e-07		0.0429645	0.230157	0.99657		-1.00963	0.238823	7.42e-05		-0.245391	0.229218	0.362482		-1.16159	0.272407	8.58e-05		-0.220442	0.22942	0.409714
dnaA	chromosomal replication initiator protein DnaA	1093.74	7		-0.750864	0.194433	0.000392424		0.149991	0.18757	0.919807		-0.111262	0.195864	0.664862		-1.17289	0.188059	1.76e-09		1.20166	0.193706	5.21e-09		0.965841	0.187936	8.57e-07
dnaB	replicative DNA helicase	812.588	7		-0.633416	0.173131	0.000809859		0.0132376	0.167852	0.999614		-1.27018	0.17952	1.09e-11		-1.04789	0.168453	1.94e-09		0.911114	0.181499	3e-06		0.0373631	0.169095	0.861104
dnaC	DNA replication protein DnaC	198.276	7		-0.139206	0.240406	0.663413		0.111529	0.215571	0.952764		0.507056	0.235606	0.0579582		-0.970222	0.217012	1.91e-05		0.282099	0.228755	0.319641		0.813313	0.216242	0.000376277
dnaE	DNA polymerase III subunit alpha	1629.49	7		-0.608637	0.17239	0.00126425		-0.0175677	0.168447	0.999614		-1.19704	0.175911	6.86e-11		-1.85386	0.169159	2.66e-26		0.943843	0.177002	6.41e-07		0.78248	0.1694	1.06e-05
dnaG	DNA primase	1563.73	7		-0.901043	0.257936	0.00142764		0.128033	0.255073	0.954119		-1.19803	0.261212	1.54e-05		-2.44389	0.255871	2.14e-20		1.40323	0.261137	5.21e-07		0.791125	0.256283	0.00385824
dnaJ	chaperone protein DnaJ	1618.31	3		-1.76368	0.2138	4.01e-15		0.562479	0.208069	0.192561		0.722888	0.214815	0.00192367		-0.0217037	0.207669	0.943556		1.30839	0.211188	5.46e-09		0.994744	0.207297	4.58e-06
dnaK	chaperone protein DnaK	25618.5	3		-2.39332	0.359778	3.05e-10		0.682563	0.359774	0.504359		0.978932	0.359818	0.0138155		1.43205	0.359682	0.000150661		1.20875	0.3597	0.00242957		-0.0970444	0.359632	0.832006
dnaN	beta sliding clamp	837.868	7		-0.0311056	0.173439	0.902158		0.143067	0.167717	0.912364		-0.780816	0.175165	2.73e-05		-1.42614	0.168896	2.82e-16		0.817254	0.175834	1.66e-05		0.913625	0.16898	2.14e-07
dnaQ	DNA polymerase III subunit epsilon	378.377	7		0.176469	0.157218	0.361442		0.181343	0.14839	0.82046		0.330909	0.153041	0.0568207		-0.234108	0.146321	0.156738		0.989072	0.146775	1.87e-10		0.101528	0.145198	0.559685
dnaT	primosomal protein DnaT	123.092	7		0.0447407	0.242707	0.899243		0.0454603	0.184538	0.994625		0.531494	0.222193	0.0330905		-1.10977	0.191074	2.21e-08		0.537055	0.212332	0.0267357		1.11306	0.188724	1.4e-08
dnaX	DNA polymerase III subunit tau	810.384	9		-0.862892	0.206861	0.000118752		-0.0819788	0.197151	0.971164		-1.12135	0.214859	7.32e-07		-1.34775	0.19804	4.75e-11		1.76079	0.213934	4.48e-15		1.39281	0.197807	9.8e-12
dnaX	DNA polymerase III subunit gamma	810.384	9		-0.862892	0.206861	0.000118752		-0.0819788	0.197151	0.971164		-1.12135	0.214859	7.32e-07		-1.34775	0.19804	4.75e-11		1.76079	0.213934	4.48e-15		1.39281	0.197807	9.8e-12
dosC	diguanylate cyclase DosC	152.834	5		0.965213	0.406396	0.0362825		0.277058	0.467834	0.943624		3.04221	0.314872	8.35e-21		2.0292	0.384479	3.91e-07		1.94846	0.25794	7.21e-13		2.41322	0.276119	1.9e-17
dosP	oxygen-sensing c-di-GMP phosphodiesterase DosP	99.648	5		1.1897	0.350405	0.00198768		-0.0712791	0.376006	0.99657		1.9855	0.267536	9.82e-13		1.3727	0.328833	6.88e-05		1.50951	0.221901	1.24e-10		2.17229	0.241135	1.81e-18
dppA	dipeptide ABC transporter periplasmic binding protein	8964.52	1		-0.787992	0.46404	0.150599		-0.209478	0.466117	0.967082		4.32775	0.46331	1.64e-19		4.06176	0.464335	2.29e-17		0.0350371	0.46206	0.962835		2.61872	0.462041	5.14e-08
dppB	dipeptide ABC transporter membrane subunit DppB	435.541	1		-2.14408	0.563295	0.000479336		-0.653597	0.403949	0.640417		6.02723	0.528822	1.95e-28		2.79155	0.392294	5.74e-12		-1.23209	0.377523	0.0033008		4.05437	0.368555	5.71e-27
dppC	dipeptide ABC transporter membrane subunit DppC	266.424	1		-1.01515	0.542196	0.107939		-0.429819	0.478619	0.899387		4.85385	0.497161	3.21e-21		2.06714	0.460351	1.75e-05		-0.734091	0.426499	0.151475		4.66347	0.42462	6.92e-27
dppD	dipeptide ABC transporter ATP binding subunit DppD	670.852	1		-0.834014	0.541586	0.196226		-0.492301	0.506185	0.885051		4.8808	0.520106	1.09e-19		1.96236	0.499764	0.000187465		-0.558589	0.487439	0.358501		4.85445	0.486687	2.22e-22
dppF	dipeptide ABC transporter ATP binding subunit DppF	648.449	1		-0.670346	0.570622	0.336979		-0.63921	0.539973	0.838615		4.73966	0.550067	9.01e-17		1.80439	0.534582	0.0014487		-1.10975	0.522415	0.0689803		5.21229	0.521171	1.72e-22
dps	stationary phase nucleoid protein that sequesters iron and protects DNA from damage	32538.1	5		3.74136	0.353241	3.17e-24		0.117176	0.356532	0.983317		3.22871	0.349898	4.59e-19		3.99783	0.353207	6.65e-28		1.34011	0.34966	0.00046756		2.28677	0.349802	2.84e-10
dsbA	thiol:disulfide oxidoreductase DsbA	1305.34	7		0.305587	0.125763	0.0318319		0.143352	0.118177	0.829296		-1.59078	0.131306	5.33e-32		-0.799042	0.11823	6.5e-11		0.238773	0.137454	0.147589		-1.08928	0.119394	6.58e-19
dsbB	protein thiol:quinone oxidoreductase DsbB	200.647	7		-0.92869	0.253455	0.000795597		0.311564	0.23932	0.784342		-0.731055	0.266077	0.0128162		-1.01535	0.240148	5.5e-05		0.272172	0.273304	0.43501		-0.550866	0.244786	0.0392176
dsbC	protein disulfide isomerase DsbC	470.7	7		-0.0546487	0.101648	0.687823		0.00391589	0.0901564	0.999614		-0.349777	0.103545	0.0018404		-0.21054	0.0889288	0.0293419		0.653832	0.102041	1.52e-09		-0.16386	0.088864	0.0959299
dsbD	protein disulfide oxidoreductase - DsbDreduced	322.965	7		-0.527	0.165388	0.00387651		-0.0249728	0.150275	0.996753		0.143089	0.165802	0.492326		0.0876441	0.148424	0.641936		1.47104	0.156415	2.09e-19		0.353064	0.145191	0.0251042
dsbE	non-coding	33.6678	3		1.22521	0.513127	0.0352822		0.158286	0.456484	0.978116		-1.35075	0.506852	0.0161283		0.814114	0.445963	0.100996		0.668838	0.527505	0.306053		-2.06798	0.458781	1.74e-05
dsbG	protein sulfenic acid reductase DsbG	143.216	2		-0.275764	0.238727	0.345802		-0.173991	0.226298	0.922684		0.524917	0.234856	0.0480501		0.30057	0.222241	0.238332		0.061729	0.229212	0.857162		-0.0254157	0.21734	0.926704
dsdA	D-serine ammonia-lyase	181.441	3		-0.205509	0.42023	0.71581		0.0942754	0.431578	0.995425		-0.378385	0.422463	0.475098		4.19079	0.418991	3.44e-22		-0.82607	0.433872	0.10751		-4.41477	0.41748	5.13e-25
dsdC	DNA-binding transcriptional dual regulator DsdC	74.2962	4		-0.36588	0.252347	0.226621		0.312083	0.280703	0.863218		-0.326637	0.259712	0.298363		1.45625	0.253787	3.27e-08		-0.713397	0.281577	0.0264743		-3.0459	0.291125	1.63e-24
dsdX	D-serine transporter	47.5446	8		-2.24604	0.655409	0.00178557		-1.63928	0.858088	0.500027		0.262497	0.681673	0.779492		7.35617	0.805292	8.38e-19		0.0196887	0.675428	0.990571		-5.5988	0.64612	3.56e-17
dsrB	protein DsrB	28.5397	2		0.664082	0.559141	0.331477		-0.153644	0.408875	0.975466		0.989705	0.473617	0.0662091		0.899203	0.393116	0.035781		0.689281	0.422523	0.177128		0.778516	0.364472	0.0511238
dtd	D-aminoacyl-tRNA deacylase	169.487	4		-0.144916	0.222105	0.619027		-0.137568	0.185519	0.926588		1.05758	0.207315	1.34e-06		1.50829	0.17993	4.63e-16		-0.732468	0.208451	0.00147776		-1.44851	0.17725	2.1e-15
dtpA	dipeptide/tripeptide:H(+) symporter DtpA	1306.67	7		-1.62223	0.2407	1.75e-10		-0.0649888	0.237323	0.989841		-1.44909	0.247269	2.3e-08		-2.28482	0.238398	1.6e-20		0.0234334	0.253104	0.956096		-0.566575	0.240428	0.0302824
dtpB	dipeptide/tripeptide:H(+) symporter DtpB	667.881	3		1.2999	0.323844	0.000220902		0.0502625	0.3367	0.996753		0.0285108	0.321327	0.957729		2.40882	0.328986	1.37e-12		-1.07606	0.323228	0.00268047		-0.859043	0.322082	0.013372
dtpC	dipeptide/tripeptide:H(+) symporter DtpC	53.2232	3		2.93861	0.442934	3.41e-10		-0.0667857	0.447678	0.996753		-3.36682	0.448363	5.29e-13		2.12089	0.429565	2.18e-06		0.433228	0.480029	0.482755		-2.32123	0.426221	1.73e-07
dtpD	dipeptide:H(+) symporter DtpD	43.3859	6		0.190771	0.315508	0.646662		0.311611	0.216676	0.733312		0.10334	0.296041	0.802378		-1.47743	0.228711	4.4e-10		-0.178255	0.303937	0.663175		-0.109168	0.247599	0.723664
dusA	tRNA-dihydrouridine synthase A	310.226	2		-1.87998	0.283628	3.52e-10		-0.034211	0.264189	0.99769		-1.00364	0.307211	0.00266965		-1.53613	0.265912	2.64e-08		0.640989	0.314932	0.0827693		0.63317	0.266508	0.0288907
dusB	tRNA-dihydrouridine synthase B	3405.75	6		-2.37105	0.450468	8.28e-07		-0.0510994	0.449225	0.999614		-2.22094	0.455142	3.97e-06		-4.14101	0.450213	4.78e-19		1.81888	0.455686	0.000256463		2.96378	0.450277	2.11e-10
dusC	tRNA-dihydrouridine(16) synthase	52.4649	2		-2.46195	0.471126	1e-06		0.00519354	0.360531	0.999861		-0.722201	0.567756	0.292409		-2.34494	0.374105	1.45e-09		0.874464	0.578156	0.213982		0.513608	0.381514	0.234915
dut	deoxyuridine triphosphatase	469.582	7		-0.341141	0.178206	0.0994688		0.0546157	0.169878	0.98433		-1.64917	0.189304	4.06e-17		-1.1335	0.170886	1.47e-10		-0.0507965	0.205548	0.868684		-1.68937	0.177693	1.93e-20
dxr	1-deoxy-D-xylulose 5-phosphate reductoisomerase	319.763	7		-0.249834	0.203674	0.315115		-0.357807	0.181349	0.463782		0.286211	0.201629	0.233271		-1.03886	0.183658	5.13e-08		0.76759	0.194779	0.000311445		1.09251	0.182697	8.65e-09
dxs	1-deoxy-D-xylulose-5-phosphate synthase	655.384	2		-0.0800043	0.15427	0.699105		-0.0566444	0.149181	0.975466		-1.44254	0.160246	3.28e-18		-0.250407	0.149012	0.134431		0.22322	0.167136	0.279294		0.14279	0.148601	0.409714
eamA	cysteine/O-acetylserine exporter EamA	80.6407	2		-1.06646	0.309507	0.00167804		0.028289	0.233792	0.999614		1.72932	0.295792	2.49e-08		-0.251834	0.230006	0.350379		0.630041	0.23469	0.017941		1.583	0.214654	9.26e-13
eamB	cysteine/O-acetylserine exporter EamB	20.2579	2		0.0825706	0.570294	0.925424		-0.597901	0.36658	0.634624		1.65225	0.465034	0.00100639		0.50499	0.355329	0.213223		0.324751	0.34077	0.456403		1.33825	0.282	5.9e-06
ebgA	evolved beta-D-galactosidase subunit alpha	74.9127	3		-0.888223	0.442045	0.081992		0.318462	0.451762	0.930886		-1.41655	0.461459	0.00500839		1.74825	0.439526	0.000153039		-1.07671	0.516159	0.0747017		-3.05365	0.45004	5.63e-11
ebgC	DUF386 domain-containing evolved beta-D-galactosidase subunit beta	8.6663	3		-0.578824	0.682526	0.502818		0.752611	0.743439	0.876889		-1.7239	0.81428	0.0623685		2.34605	0.650009	0.000629522		-1.73822	1	0.267838		-3.09836	0.671423	1.08e-05
ebgR	DNA-binding transcriptional repressor EbgR	131.148	6		-0.291462	0.203515	0.233238		-0.272051	0.194666	0.739377		-0.282525	0.207575	0.255703		0.255912	0.191959	0.245303		-2.00851	0.264993	5.97e-13		-1.44188	0.20081	3.72e-12
ecnA	entericidin A lipoprotein, antidote to entericidin B	48.7339	6		-1.64293	0.545456	0.00659758		0.125906	0.300695	0.969939		-1.56518	0.812188	0.0926861		-2.37246	0.315271	3.19e-13		-1.7459	1	0.305385		0.487917	0.325997	0.183608
ecnB	bacteriolytic entericidin B lipoprotein	154.77	5		0.831669	0.531806	0.189143		-0.252832	0.46531	0.952764		3.16444	0.484106	3.9e-10		-0.787716	0.46924	0.134737		0.545647	0.457473	0.336821		1.18837	0.466529	0.01853
eco	serine protease inhibitor ecotin	515.669	6		0.366246	0.155494	0.0380374		0.179544	0.148702	0.831419		0.207342	0.152642	0.256701		0.534966	0.146597	0.000544172		-1.70578	0.164182	2.09e-23		-1.84484	0.149721	1.44e-33
ecpA	common pilus major subunit	19.4502	4		-0.276626	0.386135	0.581669		-0.0877385	0.290673	0.987978		0.382284	0.371538	0.405302		-0.610081	0.298483	0.0633345		-1.23655	0.445454	0.0140122		1.15166	0.275838	7.26e-05
ecpC	putative fimbrial usher protein EcpC	28.8301	2		0.297219	0.377931	0.538322		-0.0680903	0.317648	0.995425		0.977024	0.316108	0.00468972		0.115182	0.304527	0.77453		0.139085	0.281237	0.719148		0.893479	0.265323	0.00155001
ecpD	fimbrial adhesin EcpD	37.3674	2		0.851782	0.305304	0.0124477		0.075869	0.275216	0.989841		-0.0558124	0.262049	0.886974		0.658251	0.246041	0.012874		0.571972	0.250429	0.0482855		0.733508	0.201657	0.000597034
ecpE	putative fimbrial chaperone EcpE	19.2331	2		0.429381	0.446574	0.442015		0.153902	0.4374	0.978116		0.398936	0.400255	0.421678		0.70198	0.394703	0.11149		-0.161313	0.397122	0.773031		0.953305	0.33394	0.00782177
eda	KHG/KDPG aldolase	569.825	4		0.693979	0.130262	5.97e-07		0.309314	0.126186	0.262662		-1.04003	0.129738	1.17e-14		-0.0675465	0.124863	0.674688		-0.685405	0.141976	7.39e-06		-1.86802	0.130789	1.18e-44
edd	phosphogluconate dehydratase	286.511	4		-0.0703104	0.169591	0.760156		0.128202	0.156984	0.917388		-1.09916	0.177481	3.28e-09		-0.296421	0.156347	0.0870803		-0.442009	0.196352	0.0522171		-1.7203	0.163292	7.73e-25
efeB	heme-containing peroxidase/deferrochelatase	80.8268	1		-3.59497	0.387592	8.32e-19		-0.416636	0.349518	0.836942		-0.197724	0.458682	0.750505		-0.295349	0.354961	0.492511		1.67074	0.414961	0.000224013		1.02584	0.335236	0.004186
efeO	ferrous iron transport system protein EfeO	132.02	1		-5.60056	0.594013	2.23e-19		-0.471679	0.50491	0.896724		1.1956	0.633977	0.100915		-0.575841	0.511402	0.335442		1.61148	0.539011	0.00768957		1.46122	0.498778	0.00626438
efeU	non-coding	71.9081	1		-6.02266	0.88852	1.35e-10		-0.783519	0.649132	0.831419		-0.171982	1.09705	0.919221		-0.909997	0.670542	0.236851		5.0666	0.894926	1.12e-07		2.65137	0.648645	0.000104337
efp	protein chain elongation factor EF-P	3081.72	7		-0.893645	0.209888	8.29e-05		0.161419	0.208824	0.921283		-1.47374	0.211821	2.47e-11		-1.70984	0.209055	2.31e-15		0.670619	0.212676	0.00468405		-1.38768	0.210265	1.88e-10
elaA	putative N-acetyltransferase ElaA	71.4732	2		1.17204	0.228462	1.61e-06		0.176747	0.209827	0.916695		-0.0516309	0.195225	0.854863		1.13843	0.184402	2.57e-09		-0.328896	0.205636	0.185989		-0.0948577	0.159793	0.625268
elaB	tail anchored inner membrane protein	4197.78	5		4.59911	0.336746	9.51e-40		0.435058	0.358694	0.829296		2.1114	0.320849	2.93e-10		3.90616	0.338471	5.57e-29		-0.159934	0.320369	0.716782		1.40956	0.321191	2.94e-05
elaD	protease ElaD	13.0957	6		0.398288	0.492832	0.526837		-1.18073	0.58509	0.439566		1.49371	0.392759	0.000403521		0.647039	0.594391	0.353518		-0.899405	0.374365	0.0366009		-0.131724	0.554247	0.85131
elbB	low activity glyoxalase ElbB	331.802	6		1.38199	0.188707	3.63e-12		0.132663	0.1949	0.937366		-0.356641	0.182108	0.0872669		1.8129	0.186135	3.95e-21		-1.81265	0.198537	2.41e-18		-2.38082	0.187438	1.38e-35
elfA	putative laminin-binding fimbrial subunit	9.82958	6		1.06186	0.510805	0.0707929		0.0414123	0.478591	0.999614		-0.32839	0.451586	0.570934		0.0860478	0.450052	0.892334		-3.11223	0.919295	0.00224137		-1.93453	0.580367	0.00173412
elfC	putative fimbrial usher protein ElfC	16.9413	4		-0.491477	0.432394	0.354703		-0.292015	0.323474	0.899387		0.807807	0.410294	0.0854427		-0.132006	0.320071	0.753031		-0.758591	0.410141	0.119213		0.44085	0.295736	0.185515
elfG	putative fimbrial-like adhesin protein	16.281	4		-0.606754	0.508957	0.329863		0.1651	0.38313	0.967269		0.946367	0.485113	0.088603		0.0692369	0.362985	0.892334		-0.630152	0.468389	0.275984		0.488811	0.33816	0.199946
emrA	multidrug efflux pump membrane fusion protein EmrA	205.367	4		-0.82629	0.201021	0.000150899		0.0447844	0.190807	0.994752		-0.721879	0.21164	0.00164613		-1.57638	0.197091	9.24e-15		-0.598812	0.233169	0.0242865		-0.956414	0.214567	2.17e-05
emrB	multidrug efflux pump membrane subunit EmrB	118.524	7		-0.351614	0.255253	0.252774		-0.171248	0.238943	0.927694		-0.901974	0.266266	0.00178233		-1.98962	0.255209	4.29e-14		-0.085138	0.287146	0.841062		0.413528	0.263908	0.162267
emrD	multidrug efflux pump EmrD	169.255	6		-1.115	0.329398	0.00205058		0.417044	0.308016	0.760354		-0.0756576	0.337189	0.878811		-1.26054	0.311172	0.000113899		0.905634	0.331671	0.0158166		2.88231	0.30698	5.77e-20
emrE	multidrug/betaine/choline efflux transporter EmrE	29.6332	7		-1.04013	0.306379	0.00198868		0.198582	0.248906	0.919807		-1.05614	0.384922	0.0129442		-1.05837	0.258145	9.37e-05		0.01375	0.451475	0.990016		-0.914577	0.306633	0.00531605
emrK	tripartite efflux pump membrane fusion protein EmrK	5.34869	6		-1.93326	0.991307	0.0925317		1.01498	0.549066	0.526826		1.83313	0.982396	0.104922		-1.00812	0.511489	0.074298		-0.298566	0.726008	0.76994		0.328825	0.53452	0.611338
emtA	lytic murein transglycosylase E	188.465	7		-0.764507	0.19919	0.000425611		0.0639278	0.168352	0.975466		0.085402	0.204706	0.759853		-1.03395	0.170529	4.99e-09		0.208266	0.202308	0.417829		0.150436	0.172701	0.460289
endA	DNA-specific endonuclease I	27.2789	6		-0.293733	0.433463	0.603671		-0.00106357	0.34301	0.999861		-0.752648	0.4654	0.168023		-1.11259	0.352311	0.0030065		-1.65028	0.679662	0.0344635		-2.09773	0.434095	3.9e-06
eno	enolase	22307.5	6		1.04777	0.187502	1.5e-07		0.235679	0.187446	0.801762		-1.29496	0.18751	3.48e-11		-0.111707	0.187417	0.638191		1.18859	0.18752	2.3e-09		-1.10263	0.187472	1.53e-08
entA	2,3-dihydro-2,3-dihydroxybenzoate dehydrogenase	135.017	1		-2.35121	0.831278	0.0111905		-1.70087	0.674672	0.238072		0.783874	0.860552	0.466708		-1.92884	0.679471	0.00806		4.35979	0.747217	4.27e-08		2.33542	0.678723	0.00121131
entB	enterobactin synthase component B	243.998	1		-2.58149	0.839553	0.00545412		-1.8022	0.752089	0.285223		0.333713	0.874926	0.781469		-1.88869	0.754457	0.0206238		5.37385	0.806357	3.01e-10		2.09052	0.75412	0.00990976
entC	isochorismate synthase EntC	361.076	1		-7.17929	1.62805	4.34e-05		-1.41988	1.23207	0.853269		1.47025	1.73262	0.499727		-1.67929	1.23277	0.234887		8.18175	1	2.05e-08		1.64112	1.23269	0.240716
entD	phosphopantetheinyl transferase EntD	63.2145	8		-1.37136	0.959159	0.234202		-2.22272	0.455107	0.000316879		1.16241	0.961998	0.320652		-2.7863	0.508059	1.31e-07		0.489519	0.759688	0.629564		5.14731	0.497816	5.67e-24
entE	2,3-dihydroxybenzoate-AMP ligase	392.047	1		-6.21226	1.24727	3.3e-06		-1.67449	0.923128	0.540446		2.17381	1.29692	0.151366		-1.87338	0.924274	0.0658212		6.98136	0.994854	2.94e-11		1.97887	0.924126	0.050522
entF	apo-serine activating enzyme	590.844	1		-2.68443	0.726228	0.000711376		-1.73533	0.69793	0.247642		0.489187	0.736879	0.608979		-1.15567	0.698623	0.141257		5.38363	0.713454	7.61e-13		1.56343	0.698404	0.0403626
entH	proofreading thioesterase in enterobactin biosynthesis	77.3119	1		-1.97604	0.877108	0.0483567		-1.99641	0.547602	0.0190517		1.58479	0.874369	0.117039		-1.98541	0.559412	0.000782284		2.70192	0.652992	0.000143731		2.69223	0.557244	3.92e-06
entS	enterobactin exporter EntS	103.524	1		-4.65978	1.01321	1.89e-05		-0.901817	0.839837	0.863221		-1.44286	1.32814	0.377308		-2.27307	0.845149	0.0123721		6.92221	1	8.18e-08		2.35113	0.844671	0.00960965
envC	murein hydrolase activator EnvC	310.357	7		-0.97302	0.208017	1.33e-05		0.0358254	0.195421	0.99657		-1.35814	0.224382	7.55e-09		-1.05487	0.196707	2.52e-07		0.202438	0.240487	0.515349		-1.00314	0.201153	1.85e-06
envY	DNA-binding transcriptional activator EnvY	6.83436	8		2.74705	0.950877	0.00946355		1.46693	0.917589	0.651577		0.0655698	0.543011	0.940124		0.684063	0.636998	0.360791		-0.253587	0.565441	0.746678		0.621283	0.51577	0.29241
envZ	sensory histidine kinase EnvZ	353.787	4		0.0846971	0.123942	0.600821		0.0243677	0.108189	0.995425		0.324272	0.11725	0.0121816		0.19683	0.106032	0.094809		-0.524624	0.122744	8.26e-05		-1.37656	0.110446	2.6e-34
epd	D-erythrose-4-phosphate dehydrogenase	1512.85	2		-1.43756	0.17345	3.01e-15		0.235382	0.171065	0.749372		-0.652601	0.176132	0.000582415		-0.497649	0.17096	0.00652167		0.0305036	0.17791	0.912019		-1.42814	0.17211	7.6e-16
epmA	EF-P-lysine lysyltransferase	208.751	6		-2.60076	0.377458	6.56e-11		0.307466	0.338905	0.899387		0.163553	0.398027	0.76338		-2.78308	0.34347	4.17e-15		0.168811	0.393716	0.759106		-0.555678	0.352158	0.159051
epmB	lysine 2,3-aminomutase	400.509	7		-0.801036	0.143665	1.61e-07		-0.280966	0.126703	0.352996		-0.355838	0.151221	0.036357		-1.10849	0.129503	1.09e-16		1.48703	0.144376	4.89e-23		0.835512	0.129165	4.35e-10
epmC	EF-P-Lys34 hydroxylase	137.647	2		-0.230887	0.230868	0.421783		-0.206841	0.19491	0.86348		-0.97896	0.249469	0.00025421		-0.699527	0.196368	0.000747076		-0.0250764	0.272954	0.956243		0.0848922	0.197242	0.730154
eptA	phosphoethanolamine transferase EptA	61.9863	2		1.62505	0.421471	0.000399851		-0.251743	0.534442	0.963538		1.49218	0.344602	4.78e-05		1.87155	0.469558	0.00014808		-0.310749	0.328597	0.459689		0.340371	0.359108	0.416794
eptB	Kdo2-lipid A phosphoethanolamine 7\\'\\'-transferase	293.161	2		-0.400282	0.24223	0.163355		-0.304871	0.22144	0.749174		-1.15241	0.257924	2.6e-05		-0.271207	0.221511	0.290702		0.814794	0.262169	0.00539965		0.524547	0.220666	0.0288109
eptC	phosphoethanolamine transferase EptC	368.817	7		-0.72199	0.199231	0.000914843		-0.0868717	0.194277	0.967146		-2.06058	0.218552	7.25e-20		-1.58138	0.197473	8.6e-15		0.252296	0.233789	0.391863		-0.226408	0.202383	0.331511
era	30S ribosomal subunit maturation GTPase Era	1089.05	7		-0.407154	0.237756	0.146443		0.124684	0.2341	0.952764		-0.860488	0.239954	0.000893758		-1.91142	0.234909	3.19e-15		0.669559	0.240674	0.0137787		0.829709	0.235228	0.000893012
erpA	iron-sulfur cluster insertion protein ErpA	485.243	2		-0.666529	0.174672	0.000462314		-0.219966	0.163408	0.765966		-0.275903	0.179085	0.190705		-0.797376	0.164249	3.23e-06		-0.059287	0.182771	0.823439		1.08611	0.163379	1.38e-10
etk	protein-tyrosine kinase Etk	125.968	2		-0.430909	0.197093	0.0562247		0.0856753	0.170454	0.954119		0.978465	0.185543	5.61e-07		-0.17605	0.164761	0.363544		0.521564	0.159091	0.00314951		1.27298	0.148282	7.02e-17
etp	phosphotyrosine-protein phosphatase	13.1907	2		-0.145745	0.489688	0.829107		0.624049	0.424772	0.715828		0.836055	0.446661	0.10385		-0.475044	0.393521	0.298212		0.0773393	0.396929	0.899074		0.227577	0.387325	0.628699
eutA	reactivating factor for ethanolamine ammonia-lyase EutBC	8.00193	8		1.75351	1.16273	0.206931		1.58337	1.00294	0.666566		1.22191	0.633094	0.0922863		0.994032	0.645035	0.174048		0.882381	0.49735	0.137598		1.88454	0.454631	8.21e-05
eutB	ethanolamine ammonia-lyase subunit alpha	163.699	4		0.3715	0.170002	0.0563223		0.326136	0.147026	0.352996		0.546506	0.152423	0.000895217		0.118803	0.140035	0.481989		-0.119172	0.15055	0.543385		-1.43044	0.151076	2.76e-20
eutC	ethanolamine ammonia-lyase subunit beta	70.6859	7		0.215981	0.240689	0.476402		0.411701	0.202241	0.433236		0.32664	0.217715	0.204163		0.283488	0.188125	0.1848		0.215819	0.213511	0.426927		-1.08269	0.194232	8.64e-08
eutD	phosphate acetyltransferase EutD	10.4416	2		1.91992	0.81325	0.0375597		0.0428691	0.621096	0.999614		1.26978	0.422576	0.00610152		1.80432	0.503067	0.000684717		0.0466087	0.365665	0.934685		-0.0298489	0.340433	0.944769
eutH	putative inner membrane protein	20.9092	2		1.32916	0.705581	0.105566		-0.641519	0.553699	0.848504		1.78561	0.428742	9.58e-05		1.6547	0.492843	0.00154282		1.38534	0.277986	3.54e-06		1.38106	0.292088	6.39e-06
eutK	putative structural protein, ethanolamine utilization microcompartment	42.8711	7		0.281033	0.327541	0.497825		-0.198931	0.280743	0.930886		0.804964	0.279137	0.00869687		0.965672	0.264651	0.000544745		0.084111	0.269277	0.83099		-1.10036	0.25636	4.46e-05
eutL	putative structural protein, ethanolamine utilization microcompartment	70.9522	7		0.502764	0.246637	0.0773211		-0.0740463	0.210667	0.978116		0.341188	0.215923	0.178596		0.471785	0.201001	0.0308982		0.274528	0.211544	0.294951		-0.695402	0.196929	0.000880996
eutM	putative structural protein, ethanolamine utilization microcompartment	7.7109	2		2.62169	0.951896	0.0136878		-0.206999	0.755288	0.989841		1.15154	0.505672	0.0435715		1.48932	0.655753	0.0372641		-0.975716	0.510628	0.106031		-0.0746706	0.498282	0.906849
eutP	putative ethanolamine utilization protein EutP with nucleoside triphosphate hydrolase domain	5.72872	3		0.884403	0.747125	0.333196		-0.833347	1.09548	0.924043		-0.33627	0.674201	0.708732		2.69118	0.956752	0.00869837		0.815681	0.650746	0.311917		-0.190429	0.567076	0.790256
eutQ	putative ethanolamine utilization protein EutQ	7.58099	6		1.01261	0.825441	0.315115		1.07564	0.84951	0.799968		1.62625	0.563507	0.00864265		1.09806	0.611397	0.107409		0.0852332	0.459531	0.904549		-0.166506	0.495529	0.790256
eutR	putative AraC-type transcriptional regulator EutR	50.2356	2		1.30718	0.349489	0.000606996		-0.0144788	0.254328	0.999614		0.428286	0.260596	0.160367		0.62094	0.233422	0.0134487		1.09004	0.226982	8.31e-06		0.258659	0.204035	0.26628
eutT	putative ethanolamine utilization cobalamin adenosyltransferase	7.31353	8		1.89461	0.937975	0.0803795		3.51549	1.31656	0.20094		0.983255	0.498165	0.0846059		2.07168	0.638042	0.00224361		0.681438	0.418658	0.178149		-0.396017	0.416491	0.41505
evgA	DNA-binding transcriptional activator EvgA	330.645	6		-0.0595056	0.209258	0.837051		0.128262	0.204272	0.943624		0.604036	0.206018	0.00756423		0.810733	0.201064	0.000122527		-2.90908	0.238719	8.21e-32		-0.739219	0.200212	0.000488215
evgS	sensory histidine kinase EvgS	355.638	6		0.140481	0.299814	0.728506		-0.547464	0.298553	0.531184		0.0996456	0.298451	0.812483		1.0164	0.297172	0.00123849		-1.58101	0.307009	1.58e-06		0.0657214	0.294672	0.859842
exbB	Ton complex subunit ExbB	946.111	1		-3.54753	0.51329	5.75e-11		-0.397486	0.497962	0.919807		-0.861014	0.534922	0.170319		-1.65214	0.4985	0.00178762		4.75442	0.522021	2.91e-18		2.71006	0.498264	1.8e-07
exbD	Ton complex subunit ExbD	543.822	1		-3.52154	0.511909	7e-11		-0.567035	0.480263	0.838615		-0.447215	0.544298	0.514968		-1.79522	0.481378	0.000401678		4.5582	0.518027	4.32e-17		2.69515	0.480985	7.36e-08
exoX	exonuclease X	186.914	2		-0.323039	0.175113	0.114064		0.135424	0.152979	0.900926		0.527919	0.17011	0.00451476		0.214037	0.147296	0.202399		-0.124358	0.16596	0.568812		1.02679	0.137989	5.73e-13
exuR	DNA-binding transcriptional repressor ExuR	502.739	4		0.598292	0.10818	2.05e-07		0.00556934	0.106635	0.999614		0.212703	0.102832	0.0693138		0.250729	0.103316	0.025229		-1.37843	0.112432	3.72e-32		0.0748226	0.0998215	0.529746
exuT	hexuronate transporter	272.39	6		1.59617	0.338208	1.11e-05		-0.0174207	0.378076	0.999614		0.453627	0.329973	0.250372		3.00816	0.355651	2.51e-16		-1.77765	0.335918	7.82e-07		-0.924419	0.332522	0.00969656
fabA	beta-hydroxyacyl-acyl carrier protein dehydratase/isomerase	3308.24	6		-0.702986	0.221921	0.00410203		0.397164	0.221366	0.542882		-1.98374	0.223691	1.06e-17		-1.22447	0.221451	1.03e-07		0.784211	0.224769	0.00161042		-2.03035	0.222739	7.08e-19
fabB	beta-ketoacyl	6873.39	2		-0.337061	0.191136	0.133059		0.645227	0.19023	0.0373326		-0.233249	0.191191	0.315649		-0.334941	0.190182	0.115208		0.130804	0.191429	0.605494		-0.616985	0.190218	0.0023368
fabD	[acyl-carrier-protein] S-malonyltransferase [Escherichia coli str. K-12 substr. MG1655]	2215.32	7		-0.0687815	0.16561	0.759756		0.194284	0.16287	0.836942		-0.808599	0.166367	4.34e-06		-1.32723	0.163096	3.18e-15		-0.150625	0.168584	0.486899		-0.356062	0.163521	0.0463905
fabF	beta-ketoacyl	5130.39	7		-0.654841	0.153316	7.82e-05		0.230195	0.152312	0.697821		-1.77441	0.155145	1.27e-28		-1.54143	0.152455	1.25e-22		0.575696	0.156436	0.000823349		-0.0807232	0.152654	0.665528
fabG	3-oxoacyl	3472.3	4		-0.238439	0.176409	0.262371		0.185748	0.174785	0.863221		-0.455425	0.176727	0.0203863		-1.18241	0.174888	6.4e-11		-0.397666	0.177931	0.0541909		-0.322708	0.175133	0.096141
fabH	beta-ketoacyl	1802.79	7		-0.928908	0.210099	4.15e-05		0.158179	0.205048	0.92177		-0.304878	0.211932	0.225871		-1.71079	0.20536	7.01e-16		0.729183	0.211498	0.0018396		0.251961	0.205623	0.283539
fabI	enoyl	4454.52	7		-0.367239	0.169606	0.0587814		0.326215	0.168829	0.488247		-0.379598	0.169849	0.0480501		-0.943263	0.168867	7.57e-08		0.320527	0.170005	0.111214		-1.30376	0.169524	9.05e-14
fabR	DNA-binding transcriptional repressor FabR	498.904	4		-0.199687	0.153918	0.284973		-0.112782	0.150351	0.925034		-1.06062	0.159194	1.74e-10		0.421838	0.148848	0.0081691		-0.205224	0.169035	0.327121		0.980956	0.145736	8.01e-11
fabZ	3-hydroxy-acyl	1442.86	7		-0.585078	0.162855	0.0010212		0.0723086	0.160055	0.966733		-1.25666	0.166774	4.41e-13		-1.12266	0.160431	1.29e-11		1.23091	0.167097	2.75e-12		0.499448	0.160588	0.00358703
fadA	3-ketoacyl-CoA thiolase	227.174	1		-2.73004	0.70792	0.000399306		0.0306411	0.739714	0.999614		3.20378	0.70169	1.69e-05		4.25846	0.686862	2.19e-09		2.10012	0.634609	0.00286001		3.64096	0.627669	2.43e-08
fadB	dodecenoyl-CoA delta-isomerase, enoyl-CoA hydratase, 3-hydroxybutyryl-CoA epimerase, 3-hydroxyacyl-CoA dehydrogenase	747.47	1		-4.66636	0.808428	5.56e-08		-0.186821	0.819215	0.995163		3.85262	0.809262	6.91e-06		4.87395	0.792106	2.91e-09		3.10318	0.760517	0.00018023		4.09551	0.757794	2.16e-07
fadD	fatty acyl-CoA synthetase	764.763	6		-1.33993	0.35199	0.000478991		0.011345	0.338831	0.999614		0.925606	0.352721	0.0180048		-2.12766	0.341476	1.82e-09		2.7128	0.342554	4.86e-14		4.47023	0.340321	5.75e-38
fadE	acyl-CoA dehydrogenase	656.202	1		-2.02681	0.577531	0.00135623		-0.767792	0.585037	0.779091		3.54271	0.571818	3.23e-09		2.61452	0.573412	1.28e-05		1.7691	0.546137	0.00357166		5.40487	0.546729	5.21e-22
fadH	2,4-dienoyl-CoA reductase	358.957	1		-0.832243	0.452954	0.115647		-0.390665	0.56355	0.930886		2.56411	0.443622	3.63e-08		4.27921	0.511517	5.28e-16		1.13132	0.427243	0.0197749		3.6558	0.426579	7.93e-17
fadI	3-ketoacyl-CoA thiolase FadI	355.181	1		-2.21603	0.551175	0.00021538		0.00408542	0.59453	0.999861		2.15667	0.550377	0.000259862		3.69128	0.564615	2.7e-10		1.47811	0.533275	0.0141839		3.5656	0.529739	8.01e-11
fadJ	3-hydroxyacyl-CoA dehydrogenase FadJ	623.617	1		-1.45634	0.476168	0.00573274		-0.0649929	0.491585	0.99769		1.80661	0.474807	0.000401119		3.58055	0.478487	4.35e-13		1.34732	0.465702	0.0101089		3.1307	0.462697	6.39e-11
fadK	short chain acyl-CoA synthetase	10.8459	2		0.554241	0.654336	0.503395		-0.0613314	0.600598	0.999614		0.257649	0.576494	0.741882		1.1948	0.532361	0.039719		0.675487	0.5271	0.301186		0.77078	0.422638	0.0999988
fadL	long-chain fatty acid outer membrane channel/bacteriophage T2 receptor	2013.05	6		-1.52411	0.436591	0.00143921		0.709035	0.435385	0.634624		-0.162166	0.437431	0.78863		-2.2953	0.435716	4.12e-07		1.52139	0.436686	0.00163688		1.99198	0.435704	1.3e-05
fadM	thioesterase III	43.361	6		0.113531	0.491078	0.86897		0.0681234	0.291604	0.994752		2.66866	0.382902	2.28e-11		-0.157504	0.279121	0.659573		-0.321808	0.253545	0.305697		3.21907	0.225387	1.18e-44
fadR	DNA-binding transcriptional dual regulator FadR	305.878	2		-0.264695	0.188142	0.242293		-0.195244	0.175171	0.863218		-1.1322	0.19889	5.95e-08		-0.345325	0.175249	0.0743529		0.121931	0.210159	0.666595		0.417045	0.174219	0.0277156
fau	putative 5-formyltetrahydrofolate cyclo-ligase	128.928	6		-0.615793	0.267043	0.0427883		-0.432645	0.222904	0.48217		-0.955132	0.299307	0.00342548		-1.11704	0.228859	2.85e-06		1.12063	0.298172	0.000616613		2.76542	0.222761	4.7e-34
fbaA	fructose-bisphosphate aldolase class II	9740.79	7		0.0236109	0.128337	0.899243		0.279801	0.128006	0.357334		-0.584213	0.128442	1.82e-05		-0.0164327	0.127924	0.929476		0.57014	0.128477	4.21e-05		-0.725488	0.127971	5.1e-08
fbaB	fructose-bisphosphate aldolase class I	4687.02	5		5.0353	0.433985	7.6e-29		1.10725	0.491762	0.338182		3.43085	0.401507	1.63e-16		5.28874	0.433548	3.54e-32		-1.33546	0.400758	0.00265931		2.12946	0.401145	3.57e-07
fbp	fructose-1,6-bisphosphatase 1	1178.57	2		0.350352	0.127068	0.0135962		0.429828	0.128809	0.0429744		-0.412431	0.126751	0.00278426		0.737656	0.125932	1.67e-08		0.117627	0.127615	0.472733		-1.07192	0.125782	1.18e-16
fdhD	sulfurtransferase for molybdenum cofactor sulfuration	149.069	2		-0.261257	0.211504	0.311324		0.176435	0.168233	0.870158		1.26175	0.193617	4.42e-10		-0.183723	0.165074	0.341573		0.227293	0.173469	0.289379		0.557615	0.159677	0.00101128
fdhE	formate dehydrogenase formation protein	793.582	2		-1.68415	0.155515	2.54e-25		0.379736	0.147905	0.232318		-0.139732	0.160396	0.487992		-0.360116	0.147417	0.0242019		0.353658	0.160878	0.0585406		0.0672442	0.147276	0.71382
fdhF	formate dehydrogenase H	263.729	3		1.64829	0.385715	7.76e-05		0.195884	0.385115	0.954119		-0.0916698	0.375529	0.867589		2.2734	0.377192	6.18e-09		0.138777	0.37608	0.795166		-1.68883	0.372941	1.59e-05
fdnG	formate dehydrogenase N subunit alpha	940.806	8		4.75918	0.686626	5.05e-11		2.83985	0.678842	0.00383087		-3.11972	0.672694	1.22e-05		4.30709	0.668623	4.94e-10		-1.03759	0.6852	0.213499		-7.30987	0.676091	4.28e-26
fdnH	formate dehydrogenase N subunit beta	137.672	8		3.43391	0.699147	4.61e-06		1.52322	0.663818	0.323641		-3.43701	0.685029	2.01e-06		4.53807	0.640083	6.88e-12		0.423963	0.728428	0.665954		-5.64779	0.645311	1.72e-17
fdnI	formate dehydrogenase N subunit gamma	113.155	8		3.6588	0.686421	5.91e-07		1.28513	0.659214	0.481628		-3.00275	0.656012	1.6e-05		4.5696	0.625466	1.54e-12		1.04468	0.67357	0.201226		-4.55311	0.621681	1.34e-12
fdoG	formate dehydrogenase O subunit alpha	6883.5	3		-2.16817	0.347934	4.12e-09		0.358261	0.347602	0.874375		1.26037	0.347998	0.000792064		0.132829	0.347519	0.771875		0.567914	0.347651	0.176534		0.54021	0.347441	0.165688
fdoH	formate dehydrogenase O subunit beta	1446.56	3		-2.32984	0.340697	9.21e-11		0.382925	0.338429	0.86043		0.834174	0.341448	0.0290929		0.124355	0.338132	0.781346		0.841465	0.339762	0.0305813		0.568939	0.337855	0.130992
fdoI	formate dehydrogenase O subunit gamma	848.439	3		-2.27107	0.340287	2.66e-10		0.416571	0.336889	0.81232		0.482	0.342157	0.237414		0.0766473	0.336358	0.871285		0.779101	0.339828	0.0473755		0.238079	0.336031	0.554523
fdx	reduced ferredoxin	734.63	6		-1.14599	0.192209	1.95e-08		-0.460508	0.180371	0.232804		-1.86589	0.216858	9.97e-17		-1.69253	0.182415	2.35e-19		0.692683	0.230034	0.00719961		2.91845	0.181539	2.96e-56
feaB	phenylacetaldehyde dehydrogenase	114.579	2		0.295732	0.292177	0.416708		-0.376742	0.251168	0.702464		2.37056	0.23137	2.85e-23		1.44548	0.227545	8.62e-10		-0.0307934	0.179094	0.912019		1.79031	0.171087	1.61e-24
feaR	DNA-binding transcriptional activator FeaR	107.647	1		-2.33256	0.587698	0.000263325		0.709211	0.683836	0.874375		2.44458	0.586608	9.51e-05		2.87624	0.609359	6.12e-06		-0.277883	0.560114	0.718072		2.37482	0.552233	4.31e-05
fecA	ferric citrate outer membrane transporter	870.834	1		-5.45859	0.639895	4.54e-16		-1.88284	0.616205	0.0771484		-0.500838	0.66772	0.558261		-2.31012	0.617913	0.000388158		3.96245	0.648089	8.78e-09		0.621622	0.618502	0.387903
fecB	ferric citrate ABC transporter periplasmic binding protein	267.816	1		-3.91279	0.61809	2.26e-09		-1.72822	0.586736	0.104632		-0.691023	0.656979	0.394635		-2.33828	0.592196	0.000172432		2.38849	0.641018	0.000696007		0.574621	0.59423	0.407016
fecC	ferric citrate ABC transporter membrane subunit FecC	124.755	1		-4.22222	0.702313	1.48e-08		-1.58798	0.629268	0.238072		-0.94475	0.802758	0.334892		-2.64328	0.642712	8.9e-05		2.80639	0.768415	0.000906344		0.700697	0.647002	0.348414
fecD	ferric citrate ABC transporter membrane subunit FecD	101.095	1		-2.72696	0.492776	2.02e-07		-1.58451	0.440794	0.0214476		-0.690915	0.543846	0.292926		-2.54991	0.460378	9.78e-08		1.14455	0.550126	0.0755825		0.479577	0.467886	0.377612
fecE	ferric citrate ABC transporter ATP binding subunit	206.938	1		-2.71604	0.45303	1.62e-08		-1.73078	0.429035	0.0052897		-1.1135	0.491719	0.0448824		-2.12646	0.436815	3.04e-06		1.66301	0.487541	0.002074		0.277047	0.441501	0.603413
fecI	RNA polymerase sigma factor FecI	139.103	1		-3.22695	0.742567	5.73e-05		-0.753561	0.677403	0.863218		-1.16659	0.844845	0.248466		-1.73123	0.681275	0.0186552		5.26191	0.795939	4.23e-10		3.20328	0.679755	6.88e-06
fecR	regulator for fec operon, periplasmic	72.1829	6		-2.06313	0.622053	0.00256428		-0.56556	0.521945	0.863221		-0.42039	0.680857	0.636077		-2.33852	0.536356	3.11e-05		3.34574	0.625516	5.89e-07		3.55204	0.533789	1.32e-10
feoA	ferrous iron transport protein A	64.2753	6		0.0279611	0.415853	0.972467		0.322587	0.352869	0.899387		-1.26266	0.453879	0.0116288		0.233926	0.34966	0.589895		1.22098	0.460284	0.0195124		-2.56811	0.366691	1.28e-11
feoB	Fe(2(+)) transporter FeoB	517.909	6		-0.225562	0.325372	0.595295		0.0128964	0.319508	0.999614		-1.18469	0.329578	0.000868898		-0.143451	0.319332	0.730814		1.46199	0.329506	4.22e-05		-2.16943	0.322041	7.75e-11
feoC	ferrous iron transport protein FeoC	42.1416	7		-0.62517	0.430238	0.225346		-0.173036	0.374239	0.964219		-0.800723	0.467635	0.141368		0.00553294	0.372874	0.99564		0.675863	0.480402	0.252478		-1.64696	0.390127	5.98e-05
fepA	ferric enterobactin outer membrane transporter	607.009	1		-2.68676	0.707715	0.000496588		-1.67318	0.658108	0.232804		1.19959	0.716784	0.152062		-2.26082	0.659905	0.00121546		3.2633	0.676814	7.59e-06		3.73971	0.659477	5.06e-08
fepB	ferric enterobactin ABC transporter periplasmic binding protein	102.583	1		-4.72468	0.915811	1.4e-06		-0.682711	0.633414	0.863221		1.87791	0.961515	0.0881752		-0.854195	0.635643	0.241163		4.71401	0.710074	3.54e-10		2.09067	0.633523	0.00193963
fepC	ferric enterobactin ABC transporter ATP binding subunit	73.3122	1		-3.33102	0.857773	0.000363486		-0.831726	0.738752	0.862235		0.329824	0.917183	0.796568		-1.69148	0.742411	0.0366242		2.51863	0.833338	0.00696421		0.74639	0.743337	0.388347
fepD	ferric enterobactin ABC transporter membrane subunit FebD	31.692	1		-3.77507	1.11411	0.00202789		-0.784812	0.826687	0.894049		0.944769	1.19336	0.53227		-1.46554	0.835615	0.11692		3.23212	0.977835	0.00289813		1.34608	0.834631	0.149502
fepG	ferric enterobactin ABC transporter membrane subunit FepG	38.804	1		-3.12043	0.900209	0.00156436		-0.661248	0.714163	0.899387		-0.0101376	1.00353	0.999598		-2.06095	0.724374	0.00791253		2.62805	0.896788	0.00909099		1.38298	0.7249	0.0841781
fes	enterochelin esterase	227.031	1		-6.68501	1.61652	0.000137656		-1.4036	1.09838	0.798374		1.27588	1.81769	0.5853		-0.561392	1.09888	0.692874		9.15058	1	4.32e-10		0.74106	1.09863	0.574876
fetA	putative iron ABC exporter ATP-binding subunit FetA	96.2212	4		0.203373	0.170431	0.329455		0.153414	0.162019	0.894049		0.0242408	0.162943	0.924219		0.639753	0.147003	3.22e-05		-1.22862	0.19711	4.38e-09		-1.07773	0.1482	1.94e-12
fetB	putative iron ABC exporter membrane subunit FetB	70.9726	6		0.00660735	0.224774	0.989819		-0.20984	0.206921	0.876889		0.091813	0.219768	0.759581		1.0064	0.195211	7.33e-07		-2.03311	0.293761	5.63e-11		-1.58778	0.198879	9.38e-15
ffh	signal recognition particle protein component	1453.52	7		-0.0848167	0.136085	0.636341		0.0478787	0.133234	0.976469		-0.851205	0.137535	3.35e-09		-0.662151	0.133393	1.92e-06		1.01673	0.137641	2.38e-12		0.494826	0.133203	0.000448353
fhlA	DNA-binding transcriptional activator FhlA	227.531	2		2.38421	0.311651	3.51e-13		0.0411149	0.285648	0.996753		1.16756	0.260004	2.36e-05		1.08802	0.272626	0.00014506		0.243027	0.253434	0.454199		0.867133	0.255478	0.00141464
fhuA	ferrichrome outer membrane transporter/phage receptor	1952.58	1		-4.00996	0.660634	1.06e-08		-0.241354	0.654311	0.975466		0.186187	0.665071	0.845444		-1.45883	0.654433	0.0411551		4.66747	0.659196	1.95e-11		0.138173	0.65454	0.867911
fhuB	iron(III) hydroxamate ABC transporter membrane subunit	107.663	6		-2.02352	0.593499	0.00189719		-0.657628	0.537319	0.818926		-0.498072	0.630235	0.532962		-2.30662	0.54329	5.1e-05		2.2898	0.607653	0.000595742		1.04282	0.544425	0.0828301
fhuC	iron(III) hydroxamate ABC transporter ATP binding subunit	127.42	1		-2.10378	0.548793	0.000432589		-0.44238	0.493224	0.899387		-0.56007	0.59045	0.445301		-1.51551	0.495974	0.00417028		3.53027	0.557001	2.3e-09		0.598258	0.496607	0.29241
fhuD	iron(III) hydroxamate ABC transporter periplasmic binding protein	140.786	6		-1.98075	0.565179	0.00137691		-0.535564	0.524756	0.87536		-0.387118	0.593464	0.61631		-1.99908	0.528223	0.000326531		2.794	0.568809	4.95e-06		0.663018	0.529657	0.272836
fhuE	ferric coprogen/ferric rhodotorulic acid outer membrane transporter	198.217	1		-1.06925	0.710555	0.208075		-1.58751	0.675644	0.307536		-0.343529	0.727582	0.725584		0.201818	0.67666	0.826374		4.18813	0.703425	2.21e-08		2.76898	0.673031	9.37e-05
fhuF	hydroxamate siderophore iron reductase	877.653	1		-6.98621	1.03524	1.65e-10		-0.569663	0.954428	0.943624		0.29525	1.09007	0.850654		-1.04812	0.954619	0.348886		7.87677	1	1.53e-13		2.26907	0.954447	0.0288024
fic	putative adenosine monophosphate--protein transferase Fic	325.087	5		3.05603	0.519516	3.02e-08		-0.158124	0.366927	0.967269		2.96531	0.376281	3.35e-14		0.63064	0.364027	0.121886		0.546192	0.357998	0.210086		1.98459	0.357666	9.95e-08
fieF	Zn(2(+))/Fe(2(+))/Cd(2(+)) exporter	315.05	2		0.337334	0.140175	0.0336519		-0.205775	0.106773	0.488247		-0.0193474	0.132985	0.926005		-0.29598	0.10689	0.00988563		0.578614	0.127941	2.91e-05		1.73647	0.100902	2.53e-64
fimA	type 1 fimbriae major subunit	687.12	6		1.70092	0.341149	3.23e-06		-0.613355	0.421516	0.722235		-0.987885	0.340001	0.00815435		1.52174	0.403597	0.000344689		-1.82679	0.345073	7.75e-07		1.09616	0.358232	0.00418622
fimB	regulator for fimA	77.1199	3		-1.10743	0.345823	0.00369303		0.288684	0.364355	0.919807		-1.65645	0.382691	4.81e-05		1.29709	0.347005	0.000388944		-1.53574	0.502203	0.00623811		-1.46811	0.346333	5.56e-05
fimC	type 1 fimbriae periplasmic chaperone	18.0631	8		0.704548	0.486113	0.226694		2.03552	1.21637	0.607675		-1.30118	0.501705	0.0195183		-0.128979	0.812446	0.911522		-0.554618	0.58536	0.458773		2.52641	0.638222	0.000175079
fimD	type I fimbriae usher protein	35.9556	6		1.63597	0.290011	1.13e-07		-0.662192	0.437037	0.697484		-1.85309	0.290666	1.07e-09		-0.402724	0.465477	0.472442		-0.440685	0.355197	0.316254		1.83587	0.385582	5.48e-06
fimE	regulator for fimA	9.77643	2		-1.40151	0.899128	0.190609		0.0517019	0.360278	0.996753		-0.156794	1.05856	0.924291		-0.460981	0.357805	0.263248		0.249452	1	0.87573		0.584191	0.347145	0.131216
fimF	type 1 fimbriae minor subunit FimF	10.3226	3		1.65337	0.540351	0.00571058		-0.899096	0.751202	0.836942		-0.979346	0.486186	0.0777635		1.38603	0.701912	0.0737346		-0.173954	0.5406	0.824478		0.917956	0.490695	0.0907643
fimG	type 1 fimbriae minor subunit FimG	7.33817	4		0.877584	0.578416	0.203743		-0.0703028	0.847342	0.999614		0.0786182	0.48732	0.917987		1.8746	0.694268	0.0120317		-0.778067	0.557659	0.256868		-0.228506	0.468238	0.691905
fimH	type 1 fimbriae D-mannose specific adhesin	28.1893	4		0.81813	0.344114	0.0360788		-0.000307122	0.390748	0.999861		-0.0409762	0.3094	0.933524		0.263423	0.363074	0.554375		-0.398663	0.326784	0.324578		0.603515	0.314606	0.0823156
fimI	putative fimbrial protein FimI	30.8815	8		0.83332	0.329568	0.0249712		-0.580406	0.776698	0.925034		-0.723124	0.320109	0.0454497		0.872658	0.718933	0.295316		-1.54941	0.437476	0.00134819		3.15281	0.431958	1.61e-12
fis	DNA-binding transcriptional dual regulator Fis	1564.59	6		-2.05351	0.411692	3.19e-06		0.00361595	0.409584	0.999861		-3.01493	0.426069	1.09e-11		-4.43146	0.412722	2.52e-25		1.76673	0.429471	0.000158091		2.80908	0.413042	5.07e-11
fiu	putative iron siderophore outer membrane transporter	371.84	1		-4.96883	0.862195	5.86e-08		-1.3695	0.78805	0.5618		0.264344	0.909866	0.83918		-2.37514	0.789497	0.00482829		3.97546	0.84616	1.34e-05		-0.563165	0.791582	0.55271
fixA	putative electron transfer flavoprotein FixA	5.78857	4		1.32001	0.614539	0.0609093		0.485575	0.664327	0.927682		-0.752699	0.546764	0.249675		0.594705	0.577068	0.383041		-1.28035	0.728882	0.142233		-3.44798	0.947226	0.00059117
fixC	putative oxidoreductase FixC	5.6745	6		0.47293	0.678564	0.593192		0.718333	0.585104	0.81743		0.61085	0.561664	0.376711		0.151392	0.499681	0.823579		-0.90618	0.612707	0.225945		-0.838968	0.519268	0.148672
fklB	FKBP-type peptidyl-prolyl cis-trans isomerase FklB	830.676	7		-0.154447	0.114506	0.263324		0.0246527	0.110799	0.995425		-1.87465	0.122741	4.82e-50		-0.0137926	0.110293	0.931316		0.122905	0.133912	0.474507		-0.959048	0.111302	5.38e-17
fkpA	peptidyl-prolyl cis-trans isomerase FkpA	1905.41	4		-0.850957	0.147894	6.16e-08		-0.00396701	0.145483	0.999614		-0.808003	0.150206	3.22e-07		-0.2404	0.145363	0.141335		-0.318363	0.15319	0.0758679		-1.82623	0.146733	3.23e-34
fkpB	peptidyl-prolyl cis-trans isomerase FkpB	408.377	7		-0.922708	0.161117	7.13e-08		-0.0714984	0.144732	0.954119		-0.715422	0.172127	9.93e-05		-0.637746	0.145325	2.75e-05		1.12165	0.171208	6.08e-10		0.492332	0.144863	0.0013945
flc	non-coding	53.5139	2		-1.29165	0.388603	0.00250922		0.0830928	0.340061	0.994752		1.16794	0.388888	0.00612624		-1.23183	0.350907	0.000898177		0.686914	0.345953	0.0912837		1.66364	0.342118	3.38e-06
fldA	flavodoxin 1	1164.83	7		0.0615719	0.174548	0.797391		0.0413426	0.17063	0.994752		-0.324032	0.174736	0.107558		-0.904969	0.170874	3.56e-07		0.157957	0.175402	0.483372		-0.456279	0.171754	0.0137589
fldB	flavodoxin 2	274.486	7		-0.0609793	0.197725	0.823849		0.0269768	0.189302	0.996753		-1.11078	0.205324	2.74e-07		-0.363466	0.188938	0.0821608		0.424389	0.211213	0.0873579		-0.418843	0.190223	0.0438781
flgA	flagellar basal body P-ring formation protein FlgA	41.314	3		-0.126587	0.479519	0.848821		1.47534	0.453322	0.0540483		-0.852079	0.510037	0.152881		3.44436	0.396685	3.94e-17		0.287888	0.539571	0.694991		-4.57158	0.41189	1.99e-27
flgB	flagellar basal-body rod protein FlgB	64.8048	8		0.166636	0.522666	0.819085		2.47264	0.573675	0.00279096		-6.79933	1.27949	4.54e-07		4.18546	0.496453	3.13e-16		-0.682822	2	0.780625		-8.18365	0.651708	8.35e-35
flgC	flagellar basal-body rod protein FlgC	75.2342	8		-0.170986	0.486981	0.79853		2.05169	0.480539	0.00307181		-4.41938	0.949481	1.12e-05		4.35242	0.423974	2.87e-23		0.328581	1	0.860333		-7.8072	0.526577	4.9e-48
flgD	flagellar biosynthesis, initiation of hook assembly	141.216	8		0.0579772	0.428698	0.92982		1.7341	0.42614	0.00516566		-4.24508	0.631827	1.21e-10		4.14064	0.401212	1.66e-23		1.27631	0.715108	0.134755		-7.86137	0.46836	2.85e-61
flgE	flagellar hook protein FlgE	283.662	8		0.0570389	0.369662	0.919415		1.46237	0.365555	0.00560078		-3.31289	0.445262	8.6e-13		4.21701	0.352279	5.13e-31		1.61436	0.466898	0.00178039		-6.86312	0.371506	6.81e-74
flgF	flagellar basal-body rod protein FlgF	46.0756	3		0.463362	0.53114	0.490426		0.966923	0.446896	0.369038		-2.28263	0.630697	0.000799409		4.46244	0.395987	1.13e-27		0.400477	0.783155	0.709368		-5.97766	0.424433	1.85e-43
flgG	flagellar basal-body rod protein FlgG	88.7198	3		-0.154815	0.321373	0.720171		1.10531	0.306928	0.0212899		-1.84954	0.388848	7.03e-06		4.01799	0.2669	2.01e-48		0.880704	0.424512	0.0763852		-5.74534	0.296808	5.05e-81
flgH	flagellar L-ring protein	24.9937	3		0.540811	0.556175	0.436519		0.631802	0.407475	0.681885		-1.51351	0.624162	0.0304892		3.38292	0.355758	3.08e-20		-0.0128149	0.757928	0.996388		-3.9222	0.359365	1.43e-26
flgI	flagellar P-ring protein	30.5198	3		-0.100119	0.40172	0.857553		0.899408	0.326719	0.169664		-1.39911	0.488592	0.00920979		3.36217	0.25788	1.87e-36		0.813975	0.529517	0.206035		-4.49581	0.285738	6.18e-54
flgJ	putative peptidoglycan hydrolase FlgJ	19.4621	3		-0.126785	0.510652	0.857936		0.886384	0.455663	0.481762		-0.819835	0.548976	0.206538		3.1329	0.37876	1.12e-15		0.558871	0.577523	0.449424		-3.42312	0.373927	4.96e-19
flgK	flagellar hook-filament junction protein 1	60.9981	3		0.243249	0.349011	0.593192		0.750962	0.279581	0.195506		0.663871	0.31237	0.0612745		2.92082	0.236456	5.75e-33		0.616834	0.277015	0.0551194		-2.27135	0.21923	4.61e-24
flgL	flagellar hook-filament junction protein 2	68.6831	3		0.920596	0.320159	0.00983242		0.51647	0.308697	0.607675		0.50711	0.271677	0.10482		3.17432	0.253768	1e-33		0.54799	0.25112	0.0607358		-1.59998	0.214129	4.57e-13
flgM	anti-sigma factor for FliA (sigma(28))	22.8201	3		1.1849	0.603008	0.0899402		0.357394	0.414305	0.909218		-0.303164	0.51673	0.65383		2.86655	0.365317	2.91e-14		-0.104642	0.559347	0.903866		-1.01818	0.325492	0.00338811
flgN	flagellar biosynthesis protein FlgN	32.7373	3		-0.557261	0.39678	0.243085		0.374148	0.3519	0.863221		-0.0856341	0.417924	0.891665		2.68372	0.301779	6.76e-18		0.428484	0.406685	0.404894		-0.928027	0.260393	0.000783228
flhA	flagellar biosynthesis protein FlhA	49.8044	3		0.194097	0.347324	0.674256		0.794135	0.308353	0.232318		0.613968	0.310667	0.0841732		2.82008	0.253403	4.72e-27		0.110602	0.293831	0.791433		-2.26588	0.232869	2.33e-21
flhB	flagellar biosynthesis protein FlhB	12.4557	8		-1.20764	0.562464	0.0609937		2.0376	0.480889	0.00340818		-1.19459	0.76319	0.182761		2.14111	0.318025	7.71e-11		0.349223	0.86658	0.774829		-2.33439	0.309565	2.75e-13
flhC	DNA-binding transcriptional dual regulator FlhC	53.634	6		-0.0937853	0.307855	0.826381		1.23076	0.302478	0.00516566		-1.48514	0.34692	5.89e-05		0.564423	0.276272	0.0634565		-0.0326174	0.390519	0.959258		-0.600499	0.272891	0.044012
flhD	DNA-binding transcriptional dual regulator FlhD	46.4698	6		-0.439359	0.344832	0.2952		1.00988	0.302909	0.0429744		-0.708095	0.374902	0.100454		0.625238	0.283545	0.0436451		-0.556036	0.4332	0.300594		-0.763883	0.281123	0.0115874
fliA	RNA polymerase, sigma 28 (sigma F) factor	40.8578	8		-0.0693172	0.402311	0.906158		2.26699	0.439408	0.00010372		-2.82611	0.579721	4.06e-06		3.55254	0.333939	6.85e-25		-1.92767	1	0.16859		-6.02319	0.409914	3.34e-47
fliC	flagellar filament structural protein	215.32	3		1.12639	0.349279	0.00343841		0.070551	0.348106	0.995425		0.489177	0.332925	0.21467		3.37993	0.333597	1.03e-22		0.820064	0.327393	0.0285262		-0.807504	0.319283	0.0194539
fliD	flagellar filament capping protein	14.5047	3		1.12457	0.529721	0.064327		0.227889	0.438775	0.952764		-0.991873	0.49284	0.0779997		3.10028	0.353231	1.79e-17		-1.24383	0.72419	0.152272		-1.75342	0.277936	1.19e-09
fliE	flagellar basal-body protein FliE	7.57259	8		-3.4287	1.15937	0.00776021		1.46236	0.684638	0.384429		1.86042	1.22682	0.198544		2.97059	0.532226	7.74e-08		-1.11064	1	0.418467		-4.43148	0.607208	1.61e-12
fliF	flagellar basal-body MS-ring and collar protein	47.3998	8		-0.90069	0.388966	0.0418514		1.77202	0.38701	0.00117378		-2.2795	0.521095	3.94e-05		3.00249	0.335024	3.78e-18		0.315587	0.619676	0.710634		-7.42572	0.537942	8.22e-42
fliG	flagellar motor switch protein FliG	45.1491	3		-0.655971	0.427021	0.197283		1.2185	0.398795	0.0771484		-2.18012	0.563754	0.000317418		3.34212	0.35624	9.54e-20		1.20881	0.611013	0.0925452		-4.7386	0.375672	4.16e-35
fliH	flagellar biosynthesis protein FliH	25.1935	3		0.420651	0.415841	0.416806		1.38671	0.403356	0.0334297		-1.81961	0.479351	0.000414191		3.04604	0.321984	4.74e-20		0.486196	0.556991	0.498043		-5.26419	0.40395	2.19e-37
fliI	flagellum-specific ATP synthase FliI	19.3827	3		-0.384833	0.575436	0.609421		0.992526	0.499941	0.456686		-1.41675	0.671555	0.0634149		3.19975	0.431971	7.49e-13		-1.90865	1	0.184009		-5.10994	0.493964	5.41e-24
fliJ	flagellar biosynthesis protein FliJ	10.1536	8		0.226027	0.674591	0.807404		2.86169	0.880165	0.0540483		-1.83197	0.847944	0.0570329		3.48928	0.511286	4.18e-11		0.737378	0.940099	0.547275		-6.24739	0.768624	3e-15
fliK	flagellar hook-length control protein	26.6928	3		-0.679862	0.442657	0.19732		1.00401	0.435262	0.321116		-1.13666	0.519651	0.0536195		3.35241	0.36065	2.05e-19		0.92803	0.539152	0.151475		-4.34608	0.381574	7.94e-29
fliL	flagellar protein FliL	32.0061	8		-0.608029	0.408726	0.213326		1.54778	0.385869	0.00554672		-3.28153	0.742964	3.26e-05		3.08428	0.319813	9.25e-21		1.57554	0.832706	0.109948		-6.71048	0.496698	4.23e-40
fliM	flagellar motor switch protein FliM	70.3126	8		-0.806536	0.349021	0.0423205		2.14353	0.333212	1.57e-07		-2.75769	0.528139	7.24e-07		2.96475	0.28575	9.7e-24		1.17106	0.592321	0.0927843		-5.99162	0.343704	6.04e-66
fliN	flagellar motor switch protein FliN	19.7717	8		-0.319145	0.571545	0.674423		1.9229	0.514108	0.0147215		-3.57797	1.13548	0.00389185		3.26773	0.409608	1.09e-14		1.79985	1	0.248617		-5.84255	0.513149	8.3e-29
fliO	flagellar biosynthesis protein FliO	10.1977	8		-1.54573	0.820998	0.105771		1.11992	0.610389	0.531184		-3.63277	1.3898	0.0185299		3.18337	0.511584	1.92e-09		0	2	1		-6.2239	0.748696	6.72e-16
fliP	flagellar biosynthesis protein FliP	9.72695	3		-3.09019	1.15652	0.0171839		1.36363	0.540696	0.238072		0.421246	1.37887	0.829707		2.20747	0.454592	3.22e-06		1.02913	1	0.477871		-4.94664	0.598838	1.02e-15
fliY	non-coding	656.562	2		2.30812	0.2601	2.68e-17		0.0229347	0.251422	0.999614		1.95028	0.242054	8.43e-15		1.29647	0.246517	4.31e-07		-1.00917	0.24037	0.000112332		0.556169	0.240754	0.0338758
fliZ	DNA-binding transcriptional regulator FliZ	31.6505	8		0.503966	0.381183	0.274434		1.77519	0.482598	0.018029		0.00913609	0.350509	0.989782		4.01913	0.306276	7.44e-37		-0.769375	0.39621	0.0996595		-4.13858	0.294122	2.18e-43
flk	putative flagella assembly protein	144.742	7		-0.886274	0.216548	0.000162175		-0.0283721	0.186312	0.996753		-1.0234	0.244837	9.05e-05		-1.16372	0.189592	3.19e-09		0.911502	0.248407	0.000853411		0.0245862	0.193304	0.919987
flu	CP4-44 prophage; self recognizing antigen 43 (Ag43) autotransporter	1120.38	3		1.68401	0.479086	0.00133271		-0.321602	0.483309	0.938262		-1.80535	0.478856	0.000455274		0.882542	0.482241	0.10008		-0.888891	0.480706	0.119227		-2.2102	0.484688	1.38e-05
flxA	Qin prophage; protein FlxA	5.16706	8		1.90855	1.22261	0.18996		-3.10716	1.41089	0.352996		2.16889	0.715701	0.00567312		5.43545	1.28096	5.15e-05		-3.99085	1	0.00154035		-0.729229	0.60377	0.291187
fmt	10-formyltetrahydrofolate:L-methionyl-tRNA(fMet) N-formyltransferase	1486.65	7		-0.819727	0.168254	5.49e-06		0.00810751	0.16384	0.999614		0.375676	0.168656	0.0488501		-1.07828	0.164248	2.26e-10		0.829995	0.16668	3.6e-06		0.401963	0.164431	0.0243042
fnr	DNA-binding transcriptional dual regulator FNR	2041.85	7		-0.61154	0.168421	0.000891926		0.0582297	0.166254	0.978116		-0.25584	0.169197	0.200056		-1.14378	0.166564	3.15e-11		0.578187	0.168981	0.0020029		1.10786	0.166426	1.3e-10
focA	formate channel FocA	1030.46	8		3.35706	0.368848	3.69e-18		1.126	0.364199	0.0734346		-2.2753	0.365076	2.58e-09		0.952201	0.362693	0.0148145		1.94361	0.365293	6.77e-07		-0.500435	0.362305	0.221961
focB	putative formate transporter	9.9053	2		0.67465	0.580522	0.343428		-0.653732	0.487002	0.766695		0.0718812	0.497332	0.92656		0.723044	0.462636	0.167396		0.616044	0.45474	0.272086		0.599716	0.35123	0.125167
folA	dihydrofolate reductase	294.759	7		-0.979629	0.202211	6.21e-06		0.124168	0.185796	0.938262		-0.62895	0.21391	0.00737655		-1.86951	0.189887	1.47e-21		0.938828	0.21266	4.66e-05		0.960055	0.19111	1.54e-06
folB	dihydroneopterin aldolase	28.3525	7		-1.28957	0.517904	0.0274976		0.188847	0.384219	0.954119		-0.983281	0.62368	0.179538		-1.34412	0.390517	0.00114828		0.307268	0.673231	0.74142		-0.519301	0.405178	0.260261
folC	bifunctional folylpolyglutamate synthetase/dihydrofolate synthetase	393.446	7		-0.348517	0.179406	0.0938974		0.0598785	0.164787	0.975466		-1.02629	0.187544	1.97e-07		-1.05623	0.165931	7.95e-10		1.05257	0.189527	2.03e-07		-0.130333	0.167355	0.513213
folD	bifunctional 5,10-methylene-tetrahydrofolate dehydrogenase/ 5,10-methylene-tetrahydrofolate cyclohydrolase	328.665	4		0.342217	0.229208	0.211783		0.0144088	0.224105	0.999614		-1.7363	0.235607	1.42e-12		-1.32131	0.226229	1.84e-08		-0.445472	0.25263	0.140615		-0.327987	0.229619	0.205652
folE	GTP cyclohydrolase 1	596.987	4		-1.13602	0.152193	1.34e-12		-0.0208239	0.14106	0.996753		0.904278	0.152313	1.49e-08		-0.348985	0.140796	0.022014		-0.781898	0.152392	1.74e-06		0.634299	0.139705	1.51e-05
folK	2-amino-4-hydroxy-6-hydroxymethyldihydropteridine diphosphokinase	104.752	7		-0.503346	0.297545	0.15229		0.128278	0.286737	0.967146		-2.10363	0.333398	1.63e-09		-1.50691	0.291273	6.71e-07		0.0223268	0.370784	0.9716		-1.25415	0.3121	0.000138358
folM	dihydromonapterin reductase	110.26	4		-0.027672	0.273749	0.951841		0.0344791	0.232088	0.996753		0.424431	0.265309	0.173306		-1.61388	0.239906	7.99e-11		-0.469024	0.268106	0.144134		1.82458	0.237415	9.42e-14
folP	dihydropteroate synthase	288.406	4		-0.336901	0.162903	0.0725206		-0.0197393	0.140804	0.996826		-1.03531	0.176549	2.26e-08		-1.1617	0.142576	2.94e-15		-0.65053	0.206195	0.00466398		0.484956	0.143224	0.00145532
folX	dihydroneopterin triphosphate 2\\'-epimerase	334.297	2		-1.61006	0.242752	3.45e-10		0.106566	0.235418	0.966733		0.718329	0.245019	0.00756567		-0.126346	0.234214	0.675526		0.102833	0.241122	0.759767		-0.66029	0.235263	0.00901077
fpr	flavodoxin/ferredoxin-NADP(+) reductase	304.835	4		0.544981	0.125124	5.5e-05		-0.121717	0.119875	0.876889		-0.0345901	0.118761	0.839161		1.07375	0.113937	6.54e-20		-0.821801	0.128889	1.83e-09		-2.14974	0.12038	3.95e-69
frc	formyl-CoA transferase	8.53122	6		-0.0852243	0.571775	0.922364		1.17717	0.468401	0.238338		-1.43406	0.713017	0.0781721		-0.251876	0.401872	0.617551		1.00968	0.751205	0.276368		0.16223	0.391832	0.739242
frdA	fumarate reductase flavoprotein subunit	4403.48	8		4.11678	0.508535	1.28e-14		0.820828	0.511452	0.650674		-1.16979	0.507345	0.0407424		4.76927	0.508782	1.02e-19		-1.64113	0.507858	0.00365459		-3.87627	0.507824	1.39e-13
frdB	fumarate reductase iron-sulfur protein	1995.14	8		3.95514	0.473224	1.72e-15		0.862982	0.483562	0.545982		-1.18396	0.470942	0.0241208		4.78895	0.475428	1.79e-22		-1.82533	0.472258	0.000413634		-3.95091	0.472633	4.62e-16
frdC	fumarate reductase membrane protein FrdC	826.489	8		4.01536	0.482203	2.2e-15		0.484908	0.498898	0.885051		-1.09512	0.476678	0.0415311		4.82196	0.486041	7.26e-22		-2.08344	0.480255	6.4e-05		-3.69634	0.479437	7.86e-14
frdD	fumarate reductase membrane protein FrdD	661.516	8		4.07595	0.47878	5.23e-16		0.761002	0.498559	0.692301		-1.05217	0.471233	0.0482697		4.27423	0.48133	7.53e-18		-2.64704	0.477443	2.13e-07		-3.65528	0.475793	9.6e-14
fre	flavin reductase	612.043	7		-0.296127	0.101386	0.00863476		0.0831301	0.0838529	0.879966		-0.225514	0.103192	0.0538665		-0.139854	0.0831377	0.134029		-0.081582	0.107806	0.564401		-0.843093	0.0846259	2.48e-22
frlA	fructoselysine/psicoselysine transporter	5.48357	8		0.196561	0.695761	0.837529		-2.25425	1.41019	0.651577		-0.723535	0.71321	0.412851		3.65347	1.31157	0.00941786		-0.735853	0.863206	0.509527		-1.65483	0.825324	0.068617
frlB	fructoselysine 6-phosphate deglycase	23.3026	3		0.977214	0.323183	0.0063633		-0.0227971	0.391503	0.999614		-1.13867	0.313423	0.00076031		1.86874	0.333463	6.85e-08		-1.27026	0.449915	0.01231		-1.55306	0.295744	4.82e-07
frlC	fructoselysine 3-epimerase	12.9281	3		-0.458331	0.47462	0.439712		-0.43745	0.43188	0.876889		-0.160665	0.493111	0.818429		1.29316	0.398191	0.00223949		-0.98703	0.604637	0.176873		-0.154244	0.335945	0.712173
frlD	fructoselysine 6-kinase	22.0768	2		-0.459203	0.34855	0.27637		-0.14358	0.274888	0.952764		0.383261	0.330726	0.343122		0.612958	0.254591	0.0265162		-0.0633304	0.335012	0.902952		-0.221168	0.226641	0.402217
frlR	putative DNA-binding transcriptional regulator FrlR	134.137	4		0.21218	0.167715	0.298626		-0.026639	0.164984	0.996753		-0.5058	0.169356	0.0064282		-0.162714	0.162098	0.396788		-1.48391	0.212292	3.54e-11		-0.783311	0.169742	1.08e-05
frmA	S-(hydroxymethyl)glutathione dehydrogenase	805.33	7		-0.292343	0.246212	0.331483		0.192531	0.243462	0.919807		-0.268683	0.246612	0.375801		-0.574074	0.243436	0.0300629		-0.0540118	0.247798	0.887159		-1.24464	0.244939	1.15e-06
frmB	S-formylglutathione hydrolase FrmB	225.786	7		-1.13472	0.286228	0.000267725		0.122844	0.272852	0.966733		-2.35653	0.328901	5.91e-12		-1.38934	0.2741	1.14e-06		0.809398	0.349537	0.0450165		-0.901842	0.278881	0.00241152
frmR	DNA-binding transcriptional repressor FrmR	157.766	4		-0.437285	0.287035	0.201578		0.0575433	0.269258	0.995425		-0.284588	0.291748	0.432627		-0.552813	0.269414	0.0621947		-0.689257	0.30904	0.0546688		-1.15997	0.274294	5.79e-05
frr	ribosome-recycling factor	2733.09	7		-0.0437445	0.117719	0.786235		0.154781	0.115336	0.766695		-0.144509	0.117703	0.312125		-1.03994	0.115528	2.7e-18		-0.26785	0.118569	0.0512647		-0.641609	0.116335	1.19e-07
frsA	fermentation-respiration switch protein	422.497	7		0.716796	0.121555	2.8e-08		-0.0479469	0.1114	0.967269		-0.110913	0.114476	0.435383		0.0536688	0.109663	0.706673		0.374252	0.114251	0.00317717		-0.048252	0.107714	0.718665
fruA	fructose-specific PTS multiphosphoryl transfer protein FruA	1131.71	1		-6.22672	0.432669	4.89e-44		1.27069	0.416009	0.0771484		2.45845	0.435107	7.55e-08		-3.04842	0.416686	1.43e-12		0.194646	0.421567	0.738742		0.114075	0.417525	0.829883
fruB	fructose-specific PTS multiphosphoryl transfer protein FruB	658.506	1		-6.56968	0.486075	5.86e-39		1.58911	0.457514	0.0307873		1.92502	0.492318	0.000268142		-3.3959	0.458622	7.64e-13		-2.17227	0.504227	7.17e-05		-1.867	0.464987	0.000140041
fruK	1-phosphofructokinase	731.312	1		-6.41418	0.465557	2.08e-40		1.44549	0.437431	0.0471228		2.50123	0.469591	4.26e-07		-3.24568	0.438429	7.72e-13		-0.00665857	0.447077	0.997566		-0.322754	0.440426	0.53953
frvB	putative PTS enzyme IIBC component FrvB	7.99913	6		-0.117308	0.62501	0.897504		-0.92015	0.490535	0.515891		0.897067	0.541396	0.156564		-0.49826	0.555816	0.455274		0.116658	0.479055	0.87053		0.769022	0.510525	0.18061
frvR	putative transcriptional regulator FrvR	9.60923	7		-0.507702	0.594597	0.49949		-0.448916	0.565722	0.919807		-0.316428	0.629759	0.70632		0.296843	0.553619	0.677741		0.917202	0.603144	0.211481		-0.598893	0.548511	0.344128
frvX	peptidase M42 family protein	21.7084	7		-0.225071	0.352378	0.627396		0.0619254	0.305402	0.995425		0.383128	0.335493	0.350448		0.0508406	0.28698	0.90061		0.637701	0.296493	0.0651583		-0.307929	0.280347	0.340644
frwA	non-coding	27.2407	3		1.02735	0.425899	0.0332006		-0.0914733	0.497938	0.99657		-0.3311	0.384536	0.493253		3.64015	0.422658	7.05e-17		0.0835544	0.399594	0.891759		-3.4979	0.388322	1.82e-18
frwB	putative PTS enzyme IIB component FrwB	5.95143	3		0.0531573	0.712106	0.968552		-0.533352	0.651762	0.917388		-0.946046	0.796673	0.329993		2.61715	0.584069	1.83e-05		0.0617286	0.898289	0.967151		-2.19018	0.524313	7.2e-05
frwC	putative PTS enzyme IIC component FrwC	7.82748	3		-0.133542	0.529082	0.855847		0.270663	0.536519	0.954119		-1.32881	0.62414	0.0608119		1.91375	0.445497	4.12e-05		1.34602	0.639028	0.071622		-2.50455	0.456671	1.41e-07
fryA	putative PTS multiphosphoryl transfer protein FryA	17.8054	2		0.379521	0.487135	0.542733		0.0330184	0.363127	0.999614		0.765286	0.402032	0.0973652		0.172058	0.343262	0.699256		-0.0420564	0.374299	0.94468		1.01201	0.296224	0.00131625
fsaA	fructose-6-phosphate aldolase 1	31.3667	3		1.7792	0.449057	0.000269623		-0.278904	0.382459	0.927682		0.300271	0.328665	0.465513		2.49608	0.335948	6.4e-13		0.285589	0.317922	0.48431		-1.15432	0.276128	7.11e-05
fsaB	fructose-6-phosphate aldolase 2	25.4971	3		1.31997	0.419976	0.00442997		-0.279312	0.456024	0.943624		-0.463902	0.366845	0.295524		3.27514	0.392634	6.42e-16		0.108157	0.384467	0.850317		-2.57409	0.335275	9.95e-14
fsr	fosmidomycin efflux pump	71.9656	4		-0.822339	0.220835	0.000645003		-0.5316	0.260725	0.431056		0.501657	0.221143	0.0444815		0.310169	0.256739	0.297826		-1.49885	0.256854	4.26e-08		0.177868	0.233178	0.522629
ftnA	ferritin iron storage protein	1466.44	6		3.03433	0.47268	1.31e-09		1.01074	0.480007	0.393261		-0.630819	0.470915	0.26438		2.65504	0.474048	6.97e-08		-5.22063	0.486444	6.86e-25		-5.63424	0.493517	5.92e-29
ftnB	putative ferritin-like protein	256.119	6		1.20255	0.262581	2.06e-05		0.761144	0.24846	0.0771484		-0.345968	0.255353	0.258155		1.10791	0.24472	1.48e-05		-2.67248	0.301074	2.23e-17		-3.18191	0.251197	2.14e-35
ftsA	cell division protein FtsA	977.216	7		0.183886	0.12196	0.206991		-0.0730435	0.110232	0.938262		0.531958	0.118132	2.23e-05		0.0349325	0.109809	0.814231		-0.173354	0.117263	0.226108		-1.11775	0.110873	7.75e-23
ftsB	cell division protein FtsB	188.8	4		-0.104976	0.214185	0.71572		-0.0302444	0.182883	0.996753		0.180367	0.211576	0.497727		-1.10506	0.185111	8.69e-09		-0.397	0.218176	0.126354		-0.549673	0.190787	0.00724285
ftsE	cell division protein FtsE	356.425	7		-0.167121	0.14885	0.361442		0.0563694	0.111515	0.954119		-0.125489	0.147035	0.497227		-0.677178	0.112198	5.88e-09		0.887649	0.142789	4.82e-09		-0.180353	0.113245	0.154883
ftsH	ATP-dependent zinc metalloprotease FtsH	6306.42	2		-1.12969	0.127695	3.36e-17		-0.123204	0.125962	0.883412		0.287275	0.128021	0.0470443		-0.55904	0.125995	2.22e-05		0.425228	0.127613	0.00265931		0.573659	0.12594	1.41e-05
ftsI	peptidoglycan DD-transpeptidase FtsI	702.101	7		-0.588587	0.103355	8.43e-08		0.134656	0.0948549	0.73677		0.226965	0.103655	0.0533382		-0.22225	0.093908	0.029397		0.572843	0.100467	9.01e-08		-0.436441	0.0946707	1.1e-05
ftsK	cell division DNA translocase FtsK	1999.91	7		-0.369475	0.116176	0.00394428		-0.369186	0.112648	0.0512235		0.0385736	0.116247	0.813869		-0.615171	0.11309	1.67e-07		0.976898	0.114923	4.98e-16		0.704211	0.112702	1.72e-09
ftsL	cell division protein FtsL	226.816	7		-0.600994	0.168072	0.00108458		0.103313	0.142049	0.927694		0.389677	0.168456	0.0400682		-0.0968465	0.139945	0.574719		0.733961	0.157681	1.61e-05		-0.187739	0.139485	0.234967
ftsN	cell division protein FtsN	578.57	2		-1.46446	0.130231	3.3e-27		0.095566	0.125645	0.924043		-0.151089	0.134973	0.361206		0.167821	0.124198	0.238779		0.02765	0.138579	0.897558		-0.567028	0.12406	1.31e-05
ftsP	cell division protein required during stress conditions	487.971	4		-0.379123	0.106458	0.00114035		-0.0996216	0.0906124	0.863221		-0.165051	0.107462	0.192063		-0.669599	0.0918131	1.68e-12		-0.62566	0.119388	1.02e-06		-0.234069	0.0933398	0.0205751
ftsQ	cell division protein FtsQ	698.426	7		0.173728	0.153769	0.358331		-0.0817057	0.142966	0.945474		0.556691	0.149862	0.000562031		-0.276115	0.142827	0.080495		-0.0124834	0.148348	0.959127		-1.20948	0.145342	6.27e-16
ftsW	putative lipid II flippase FtsW	587.904	7		-0.295085	0.162679	0.121091		-0.0279405	0.1503	0.99657		-0.2046	0.164141	0.303787		-0.800979	0.150806	3.29e-07		0.891073	0.161532	2.47e-07		-0.100776	0.151609	0.581284
ftsX	cell division protein FtsX	454.71	7		-0.084303	0.141649	0.65305		-0.0675902	0.125775	0.952764		-0.187809	0.14169	0.270011		-0.750638	0.126653	1.12e-08		0.67588	0.13975	7.09e-06		-0.111623	0.127856	0.459303
ftsY	signal recognition particle receptor	852.701	7		-0.576009	0.17118	0.00218744		-0.00904516	0.15931	0.999614		-0.0924483	0.172758	0.686008		-0.71065	0.159487	2.04e-05		0.171826	0.17352	0.437778		-0.666154	0.160287	7.86e-05
ftsZ	cell division protein FtsZ	2779.57	4		0.631874	0.108419	4.12e-08		0.0702162	0.105687	0.938262		0.44188	0.106691	0.000105505		0.340653	0.105288	0.00233067		-0.87123	0.107654	1.3e-14		-1.5828	0.105984	1.04e-48
fucA	L-fuculose-phosphate aldolase	31.4773	3		1.44511	0.395954	0.000835255		0.85933	0.61116	0.73677		-0.0894745	0.339593	0.855247		4.16653	0.433745	1.32e-20		-0.771721	0.369509	0.0742822		-2.19789	0.308517	5.52e-12
fucI	L-fucose isomerase	163.995	8		1.82776	0.358905	1.93e-06		0.0299013	0.421506	0.999614		-2.79217	0.36371	1.56e-13		3.88358	0.38875	3.82e-22		0.394286	0.375012	0.405877		-2.38347	0.360429	1.73e-10
fucK	L-fuculokinase	80.4424	3		1.17856	0.313997	0.000577869		0.432841	0.366757	0.838615		-1.72643	0.318912	2.69e-07		2.21404	0.329801	8.78e-11		0.314236	0.332843	0.460466		-1.39134	0.309076	1.78e-05
fucO	L-1,2-propanediol oxidoreductase	270.813	3		1.75056	0.434508	0.000208914		0.0499012	0.486275	0.999614		0.134576	0.426713	0.824957		4.5711	0.456438	3.1e-22		-1.46012	0.431895	0.00227671		-2.8887	0.430721	9.39e-11
fucP	L-fucose:H(+) symporter	21.7144	8		1.02227	0.480066	0.0634164		-0.199739	1.05925	0.99657		-1.87608	0.496632	0.000443023		4.94864	0.846985	1.82e-08		-0.693618	0.569037	0.324793		-2.35606	0.515292	1.3e-05
fucR	DNA-binding transcriptional activator FucR	228.098	3		0.526186	0.418855	0.30191		0.27718	0.443081	0.943624		-0.352318	0.417827	0.50198		3.08495	0.427104	2.74e-12		-0.336674	0.420399	0.539038		-1.04792	0.414366	0.0194539
fucU	L-fucose mutarotase	109.029	4		1.50526	0.212697	1.94e-11		-0.14844	0.239063	0.943624		0.269595	0.181577	0.209478		1.95189	0.21189	4.23e-19		-1.01441	0.194877	1.21e-06		-1.52796	0.192	1.15e-14
fumA	fumarase A	1518.57	3		-1.47243	0.46538	0.00414655		0.28382	0.469553	0.943624		1.00804	0.465472	0.056373		3.73835	0.466415	8.14e-15		-0.0300173	0.464856	0.969319		-0.112654	0.463727	0.848282
fumB	fumarase B	573.187	8		5.29384	0.531093	1.47e-21		0.105109	0.533897	0.995425		-1.97997	0.517515	0.00037072		2.29435	0.52617	3.11e-05		-5.42811	0.581475	3.93e-19		-2.54449	0.525137	3.67e-06
fumC	fumarase C	384.94	1		-1.64023	0.44429	0.000723289		-0.359765	0.458262	0.919807		2.2589	0.442177	1.29e-06		2.94559	0.446565	1.85e-10		1.04511	0.430334	0.0344342		2.4037	0.428267	7e-08
fur	DNA-binding transcriptional dual regulator Fur	1487.54	7		-0.704852	0.137608	1.67e-06		-0.0624231	0.134924	0.964219		-0.199735	0.139031	0.226536		-0.565918	0.134977	6.36e-05		0.348252	0.13895	0.0284244		0.219237	0.134957	0.146344
fusA	elongation factor G	94159.3	9		-0.700877	0.20455	0.0017876		0.116785	0.204512	0.945474		-2.58152	0.204702	1.47e-34		-1.56586	0.204519	1.21e-13		2.38627	0.204709	2.74e-29		-0.644996	0.204537	0.00312721
fxsA	protein FxsA	124.749	3		-2.58013	0.494673	1.05e-06		0.474184	0.490877	0.885217		0.946346	0.501466	0.100702		1.34911	0.480189	0.00877677		-0.450234	0.496546	0.480635		0.829574	0.47156	0.113573
gabD	NADP(+)-dependent succinate-semialdehyde dehydrogenase	1053.92	5		2.71556	0.522303	1.14e-06		0.0196445	0.591832	0.999614		4.29768	0.440069	3.14e-21		3.80958	0.521762	1.59e-12		0.694784	0.429829	0.181128		4.37449	0.434872	9.63e-23
gabP	4-aminobutyrate:H(+) symporter	458.331	5		2.30083	0.593957	0.000376212		0.534714	0.618815	0.909218		5.45948	0.405442	3.26e-39		1.72384	0.508347	0.00137055		0.0262159	0.358301	0.964512		4.98485	0.386849	1.41e-36
gabT	4-aminobutyrate aminotransferase GabT	1101.79	5		3.4663	0.576036	1.44e-08		-0.279618	0.524923	0.952764		4.77728	0.42941	3.5e-27		2.6388	0.487351	1.91e-07		0.232262	0.418343	0.681935		4.95336	0.426882	7.07e-30
gadA	glutamate decarboxylase A	37995	8		4.52003	0.534004	7.63e-16		2.10949	0.782025	0.192561		7.00754	0.49514	3.96e-43		2.37767	0.571148	7.22e-05		0.584901	0.493598	0.340627		5.39089	0.504035	1.45e-25
gadB	glutamate decarboxylase B	37450.5	1		4.39251	0.541429	1.11e-14		-1.52273	0.755997	0.439566		6.8455	0.515192	3.1e-38		4.26546	0.709627	6.79e-09		-0.246436	0.514063	0.72854		6.54256	0.522491	1.27e-34
gadC	L-glutamate:4-aminobutyrate antiporter	25608.1	5		3.94806	0.486142	1.06e-14		-0.220299	0.714035	0.987801		7.18977	0.448221	4.62e-55		2.56843	0.625508	9.14e-05		-0.188823	0.445689	0.761297		6.54179	0.466389	4.05e-43
gadE	DNA-binding transcriptional activator GadE	4566.08	5		6.5211	0.739861	4.43e-17		0.264244	0.987128	0.991325		5.6669	0.447858	8.78e-35		3.15842	0.764327	8.2e-05		-0.184117	0.44371	0.76752		7.10551	0.477694	2.44e-48
gadW	DNA-binding transcriptional dual regulator GadW	688.264	6		1.8074	0.370726	5.42e-06		0.065567	0.406152	0.996753		2.65576	0.356023	7.46e-13		1.92018	0.38476	1.68e-06		-1.08873	0.353636	0.00588277		2.38001	0.357703	1.33e-10
gadX	DNA-binding transcriptional dual regulator GadX	1750.56	5		3.52963	0.410479	2.55e-16		0.142643	0.432127	0.983317		1.94892	0.391875	2.52e-06		2.86568	0.413078	1.95e-11		0.866336	0.390677	0.0561698		2.51205	0.392642	6.82e-10
galE	UDP-glucose 4-epimerase	442.459	4		0.550836	0.194743	0.0111905		0.0590887	0.196782	0.98885		-1.17774	0.195952	9.71e-09		1.61024	0.192689	5.66e-16		-0.620927	0.206017	0.00713974		-3.13065	0.198701	4.54e-54
galK	galactokinase	608.242	3		0.895944	0.28793	0.004878		-0.108502	0.291284	0.975466		-0.718551	0.287042	0.0248405		2.4792	0.287915	7.13e-17		-0.485082	0.289801	0.164463		-2.52014	0.286896	1.31e-17
galM	galactose-1-epimerase	1115.08	4		0.693832	0.189894	0.000824581		0.171228	0.190503	0.899387		0.366739	0.187637	0.0879158		1.75501	0.187929	1.41e-19		-1.12512	0.189721	2.53e-08		-1.70454	0.187083	7.34e-19
galP	galactose:H(+) symporter	202.842	3		-2.01461	0.480551	0.000108815		0.102909	0.495704	0.995425		-1.05791	0.490724	0.0575789		3.07362	0.485024	9.48e-10		-1.06588	0.514549	0.0768576		-4.13575	0.491577	2.95e-16
galR	DNA-binding transcriptional dual regulator GalR	197.66	4		-0.0959136	0.18408	0.697908		-0.0952716	0.164989	0.944764		0.0273231	0.182465	0.923818		1.16849	0.160185	1.66e-12		-0.931815	0.198391	1.34e-05		-1.47742	0.159635	1.97e-19
galS	DNA-binding transcriptional dual regulator GalS	93.4347	8		-1.47864	0.520159	0.0107581		-0.455801	0.564651	0.918637		0.162813	0.525463	0.827394		4.05129	0.541701	4.48e-13		-0.601677	0.531647	0.365405		-1.46676	0.509014	0.00723482
galT	galactose-1-phosphate uridylyltransferase	303.985	4		0.504536	0.236307	0.0626436		-0.0138783	0.238087	0.999614		-0.954639	0.236727	0.000165493		1.84147	0.233142	1.96e-14		-0.696693	0.248436	0.0130096		-2.59378	0.234786	3.49e-27
galU	UTP--glucose-1-phosphate uridylyltransferase	1511.47	4		-0.115737	0.127767	0.471747		0.219053	0.125353	0.557158		-0.123767	0.127855	0.4358		-0.506046	0.125157	0.000117485		-0.886858	0.130658	1.37e-10		-1.84396	0.128417	4.02e-45
gapA	glyceraldehyde-3-phosphate dehydrogenase A	28993.6	4		0.0940077	0.133982	0.590481		0.205189	0.134028	0.691129		-1.5894	0.134099	1.12e-30		0.510884	0.13397	0.00029163		-0.467521	0.134352	0.00165688		-2.80293	0.134225	4.03e-94
gapC	non-coding	1835.41	6		1.61221	0.26468	9.4e-09		-0.196683	0.262755	0.925034		0.558631	0.260271	0.0586508		1.58024	0.261006	5.26e-09		-1.2467	0.261625	9.83e-06		3.32052	0.258158	1.87e-36
garD	galactarate dehydratase	220.441	3		3.4144	0.446768	3.69e-13		0.0948211	0.500299	0.99657		-0.375584	0.418188	0.473821		5.40905	0.458832	3.88e-30		-1.4483	0.426854	0.00218415		-3.33276	0.421351	1.68e-14
garK	glycerate 2-kinase 1	109.573	3		1.78906	0.412458	5.93e-05		0.0167053	0.387141	0.999614		0.236958	0.373861	0.627268		2.80803	0.370993	2.31e-13		-0.0988903	0.374599	0.859716		-2.02295	0.360039	6.77e-08
garL	alpha-dehydro-beta-deoxy-D-glucarate aldolase	67.5568	8		4.24817	0.665771	1.65e-09		-0.218786	0.715852	0.987801		-0.908309	0.531742	0.142416		5.94844	0.633249	8.58e-20		-1.32228	0.565987	0.0428688		-4.93267	0.559673	1.02e-17
garP	galactarate/glucarate/glycerate transporter GarP	91.5666	8		6.28544	0.77425	1.07e-14		-0.685809	0.877039	0.919807		-2.13791	0.561101	0.000393208		7.50483	0.772574	5.02e-21		-1.17853	0.592806	0.0908486		-5.95178	0.612101	2.47e-21
garR	tartronate semialdehyde reductase	250.551	8		4.33441	0.483453	1.22e-17		-0.0111937	0.481675	0.999614		-0.074698	0.434694	0.912728		4.41904	0.458197	9.25e-21		-2.18704	0.445842	5.1e-06		-3.70207	0.443524	5.09e-16
gatA	galactitol-specific PTS enzyme IIA component	3787.43	8		1.61751	0.607598	0.0176551		1.35374	0.615308	0.352996		-0.650161	0.607406	0.385838		5.90156	0.609585	6.68e-21		-2.05006	0.608128	0.00234302		-1.39797	0.607249	0.0345463
gatB	galactitol-specific PTS enzyme IIB component	2378.93	8		2.46082	0.618855	0.000255903		1.68782	0.640093	0.209994		-0.15246	0.617984	0.865874		6.85829	0.623319	1.77e-26		-3.81889	0.621409	7.35e-09		-2.61676	0.617882	5.66e-05
gatC	non-coding	16354.1	8		2.92588	0.596694	4.77e-06		1.78508	0.602015	0.0990153		-0.15999	0.596537	0.852434		6.52028	0.597805	4.54e-26		-3.91441	0.596937	5.9e-10		-2.45397	0.59656	9.39e-05
gatD	galactitol-1-phosphate 5-dehydrogenase	4253.15	8		1.51587	0.635405	0.0353748		1.62007	0.649038	0.244772		0.390853	0.63509	0.636404		6.76613	0.638553	1.05e-24		-3.00864	0.635893	1.15e-05		-1.79726	0.634971	0.00839724
gatR	non-coding	260.858	6		1.58087	0.370143	7.82e-05		0.243277	0.393439	0.943624		0.254955	0.361247	0.582735		3.87793	0.374273	1.11e-23		-2.51648	0.377377	2.94e-10		-0.44249	0.356628	0.27715
gatY	tagatose-1,6-bisphosphate aldolase 2 subunit GatY	14734.7	8		1.36209	0.463415	0.00819023		1.41654	0.465388	0.0792217		0.0891858	0.463308	0.899692		4.56613	0.46384	1.48e-21		-0.00921685	0.463312	0.995794		-0.195939	0.463244	0.733811
gatZ	tagatose-1,6-bisphosphate aldolase 2 subunit GatZ	18468.2	8		1.72382	0.52088	0.00262783		1.24518	0.52241	0.2915		-0.354903	0.520813	0.598465		5.26808	0.521272	1.3e-22		-0.652818	0.520849	0.311917		-0.830345	0.520775	0.154505
gcd	quinoprotein glucose dehydrogenase	1004.81	1		-3.47961	0.570046	8.71e-09		-1.02703	0.558099	0.529753		4.84717	0.569085	2.04e-16		-2.06539	0.563487	0.000511991		0.181926	0.555979	0.82152		3.79274	0.561894	7.11e-11
gcl	glyoxylate carboligase	40.0367	5		0.83795	0.500356	0.157104		-0.7938	0.452943	0.553594		2.9588	0.395608	6.5e-13		1.28002	0.432783	0.00564848		-0.706156	0.341416	0.0773357		0.82055	0.360576	0.0368555
gcvA	DNA-binding transcriptional dual regulator GcvA	147.619	7		-0.756907	0.189125	0.000230993		0.0756621	0.145581	0.952764		0.749661	0.187132	0.000183818		-1.14463	0.150008	1.47e-13		0.555548	0.166368	0.00260026		-0.0378973	0.156919	0.849231
gcvH	glycine cleavage system H protein	839.76	3		2.33179	0.375739	4.81e-09		-0.091585	0.383614	0.994752		-0.866167	0.372974	0.0392014		4.84964	0.37792	1.92e-35		-1.68608	0.377289	3.68e-05		-2.34406	0.372161	1.27e-09
gcvP	glycine decarboxylase	1996.41	3		1.61389	0.397248	0.00018273		-0.272293	0.399209	0.93684		-0.214914	0.396209	0.681621		4.3988	0.397581	9.19e-27		-1.31026	0.397281	0.00296561		-1.40872	0.395645	0.000791762
gcvR	putative transcriptional regulator GcvR	341.797	4		-0.0427813	0.197969	0.879216		-0.0564356	0.197872	0.989841		0.217647	0.1963	0.366519		1.14689	0.193116	1.04e-08		-0.188527	0.196953	0.454947		-0.968634	0.190482	1.13e-06
gcvT	aminomethyltransferase	1220.5	3		1.05352	0.412001	0.0232414		-0.257122	0.415462	0.943624		-0.128032	0.411036	0.826719		4.45966	0.412963	1.36e-25		-1.54725	0.413091	0.000646549		-1.63906	0.41003	0.000150134
gdhA	glutamate dehydrogenase	575.11	6		-0.324051	0.209745	0.194913		-0.648528	0.200787	0.0554349		2.29823	0.203217	4.98e-28		0.684445	0.199777	0.00121546		-1.68878	0.2007	1e-15		0.798116	0.195459	0.000106028
gfcA	threonine-rich inner membrane protein GfcA	10.2151	8		-0.0351147	0.755946	0.982953		0.0547037	0.327315	0.996753		-0.145869	0.755889	0.899523		-3.24915	0.518433	1.46e-09		-2.54251	1	0.0981362		4.32152	0.500843	4.9e-17
gfcC	capsule biosynthesis GfcC family protein	7.52553	2		-1.21947	0.688792	0.13133		0.396362	0.540003	0.927682		-0.306847	0.777288	0.773163		-0.93467	0.545996	0.126485		-0.052943	0.838147	0.970166		0.406389	0.549785	0.535761
gfcD	putative lipoprotein GfcD	19.3957	7		-0.954654	0.388114	0.0296622		-0.143168	0.28837	0.954119		-0.98121	0.485587	0.0766952		-1.36248	0.318997	4.58e-05		0.757344	0.501229	0.214447		0.217953	0.340383	0.596293
gfcE	putative exopolysaccharide export lipoprotein GfcE	23.2076	2		-0.0814112	0.344718	0.86574		0.604441	0.276795	0.357334		-0.131061	0.343201	0.781445		-0.833527	0.269096	0.00366077		0.0371224	0.35361	0.949525		0.056161	0.280063	0.873618
ggt	glutathione hydrolase proenzyme	282.527	5		3.10432	0.393148	5.89e-14		0.337426	0.392505	0.910576		1.52007	0.337399	2.21e-05		2.54676	0.362605	1.09e-11		-0.204022	0.333953	0.648976		1.40684	0.334126	6.28e-05
ghrA	glyoxylate/hydroxypyruvate reductase A	287.57	4		1.2861	0.240637	5.49e-07		0.181531	0.232787	0.919807		1.11372	0.223972	2.52e-06		1.60872	0.224413	3.96e-12		-1.27677	0.225654	1.14e-07		-1.05607	0.219508	4.31e-06
ghrB	glyoxylate reductase	684.628	4		-0.159353	0.179254	0.480694		0.163009	0.179995	0.899387		-0.531425	0.18042	0.0072763		1.03298	0.177404	2.04e-08		-0.0391971	0.182666	0.889511		-1.51262	0.177581	1.22e-16
glcA	glycolate/lactate:H(+) symporter GlcA	89.6088	1		-0.513736	0.67165	0.551233		0.711944	0.570618	0.804219		6.84941	0.593525	4.07e-29		-1.02847	0.567167	0.103611		-5.07304	0.518662	6.49e-21		1.12454	0.55648	0.0663272
glcB	malate synthase G	1893.87	5		1.99599	0.333457	1.71e-08		0.112735	0.336001	0.982947		4.47326	0.32423	4.47e-41		1.85499	0.330283	6.4e-08		-3.97304	0.323807	3.71e-32		0.404821	0.324417	0.274535
glcC	DNA-binding transcriptional dual regulator GlcC	77.3788	1		-2.28095	0.664193	0.00174718		0.511706	0.675922	0.924064		2.72988	0.658993	0.0001052		1.73705	0.6397	0.0115141		0.609837	0.613364	0.435633		2.08382	0.608679	0.00128585
glcD	glycolate dehydrogenase, putative FAD-linked subunit	368.01	1		1.8224	0.71325	0.0233398		-0.281955	0.640438	0.967269		7.6229	0.462221	3.51e-58		0.832421	0.597757	0.223866		-3.89237	0.389061	8.11e-22		6.3638	0.457914	2.33e-42
glcE	glycolate dehydrogenase, putative FAD-binding subunit	183.196	1		-0.631789	0.798271	0.536432		-1.22354	0.728831	0.606904		8.69145	0.638462	5.18e-40		2.26197	0.676614	0.00162135		-3.6447	0.353295	4.19e-23		4.79908	0.403095	2.13e-31
glcF	glycolate dehydrogenase, putative iron-sulfur subunit	288.78	5		1.29779	0.369997	0.00136416		-0.128731	0.399757	0.98433		4.83219	0.304451	5.93e-54		2.19263	0.357921	3.42e-09		-2.36056	0.283514	2.08e-15		2.23489	0.29179	1.14e-13
glcG	putative heme-binding protein GlcG	239.485	5		2.67251	0.488119	2.77e-07		0.0168401	0.441845	0.999614		4.53831	0.391194	2.02e-29		1.82309	0.417642	3.04e-05		-4.42485	0.393374	2.7e-27		0.990241	0.387019	0.0179565
gldA	L-1,2-propanediol dehydrogenase/glycerol dehydrogenase	485.841	8		4.406	0.451053	9.75e-21		0.429723	0.470024	0.899387		0.120703	0.417201	0.839647		4.96823	0.440115	9.23e-28		-0.751508	0.418543	0.132159		-4.52489	0.428897	6.63e-25
glf	UDP-galactopyranose mutase	572.217	7		0.124741	0.219202	0.669348		-0.0903812	0.213316	0.969706		-1.58486	0.224929	1.34e-11		-0.562233	0.213555	0.0145204		0.778719	0.229273	0.00216492		-0.684564	0.215489	0.00290455
glgA	glycogen synthase	996.247	2		1.66012	0.214586	1.91e-13		0.124336	0.209362	0.943624		1.57284	0.203205	9.78e-14		2.10735	0.204776	2.24e-23		-0.258325	0.201364	0.300729		-0.387126	0.200655	0.0804818
glgB	1,4-alpha-glucan branching enzyme	1810.94	2		1.24648	0.24563	2.11e-06		-0.213262	0.243905	0.907538		1.3292	0.242335	1.84e-07		2.17126	0.242571	4.15e-18		-0.800888	0.241992	0.00285952		-0.875015	0.241173	0.000617892
glgC	glucose-1-phosphate adenylyltransferase	1238.48	2		1.4563	0.230636	2.5e-09		0.111916	0.227937	0.954285		1.65005	0.223715	1.36e-12		2.46122	0.22455	2.65e-26		-0.648766	0.22254	0.00949862		-1.16991	0.221906	4.33e-07
glgP	glycogen phosphorylase	1768.61	2		1.45271	0.213954	1.26e-10		0.0215671	0.212348	0.999614		1.29286	0.209616	3.8e-09		1.87879	0.210304	4.81e-18		-0.176345	0.208718	0.513982		-0.442155	0.208389	0.0527533
glgS	surface composition regulator	263.469	5		3.31289	0.472586	3e-11		0.55523	0.637974	0.908675		2.15799	0.345945	2.5e-09		3.80217	0.494309	9.34e-14		1.45321	0.331685	5.37e-05		1.48621	0.341029	3.36e-05
glgX	limit dextrin alpha-1,6-glucohydrolase	1043.67	2		1.25556	0.238118	7.9e-07		-0.0324347	0.235056	0.997458		1.25541	0.231868	2.68e-07		2.01738	0.232282	3.88e-17		-0.283201	0.230697	0.322134		-0.773648	0.229751	0.00155001
glk	glucokinase	628.823	8		0.45328	0.268838	0.153904		0.623363	0.270655	0.321525		-1.62409	0.271976	1.22e-08		2.05992	0.266664	7.32e-14		0.186565	0.276623	0.611254		0.456155	0.263951	0.120393
glmM	phosphoglucosamine mutase	1309.43	4		-0.212224	0.104978	0.0801255		0.0435081	0.101035	0.967269		-1.0926	0.10804	1.09e-22		-0.368211	0.100946	0.000547122		-0.96401	0.119502	1.59e-14		-0.835721	0.101894	1.65e-15
glmS	L-glutamine--D-fructose-6-phosphate aminotransferase	3506.46	4		0.300467	0.125936	0.0353733		0.553594	0.125342	0.00188642		-0.988259	0.126281	5.1e-14		-0.847066	0.125269	6.36e-11		-0.549877	0.128006	7.55e-05		-1.38798	0.126513	7.85e-27
glmU	fused N-acetylglucosamine-1-phosphate uridyltransferase and glucosamine-1-phosphate acetyltransferase	2163.48	7		-0.40872	0.138976	0.00815049		0.429617	0.136611	0.0679014		-0.157093	0.139423	0.358101		-0.683845	0.136502	1.53e-06		-0.000963147	0.139888	1		-1.45544	0.137894	6.33e-25
glnA	glutamine synthetase	2596.57	4		-0.292694	0.155144	0.105028		0.154127	0.154523	0.879966		-1.58319	0.156908	1.36e-22		0.466186	0.154195	0.00460614		-1.1535	0.162989	1.98e-11		-3.03046	0.156212	2.36e-81
glnB	nitrogen regulatory protein PII-1	198.355	4		0.43301	0.167434	0.0215634		0.113407	0.155619	0.927682		-1.12187	0.173796	6.48e-10		-0.112192	0.153565	0.551776		-0.676882	0.201497	0.0024324		-0.620072	0.155727	0.000159759
glnD	PII uridylyltransferase/uridylyl removing enzyme	389.843	7		-0.386991	0.135786	0.0105434		-0.255469	0.116107	0.352996		0.1298	0.135586	0.44062		-0.431742	0.11697	0.000464304		1.48616	0.125807	5.37e-30		0.454788	0.115414	0.000188161
glnE	fused glutamine synthetase deadenylase/glutamine synthetase adenylyltransferase	426.384	7		0.385661	0.191239	0.0809359		-0.0758674	0.176888	0.967269		0.369188	0.18441	0.0797799		0.816801	0.175075	7.89e-06		0.155116	0.183281	0.513116		-0.635553	0.173785	0.000554941
glnG	DNA-binding transcriptional dual regulator NtrC	268.398	4		0.551455	0.146516	0.000558349		0.107073	0.123989	0.909218		0.527137	0.131011	0.000171492		0.0356536	0.121383	0.829105		-0.382003	0.133024	0.010741		-0.861248	0.123995	1.89e-11
glnH	L-glutamine ABC transporter periplasmic binding protein	1466.69	6		-0.316388	0.145745	0.058094		0.403634	0.143742	0.146565		2.43094	0.141862	1.11e-62		0.827947	0.140178	1.26e-08		-0.953135	0.137976	6.13e-11		-0.0311597	0.137841	0.858649
glnL	sensory histidine kinase NtrB	223.515	7		0.0160716	0.156833	0.95117		0.00698254	0.138419	0.999614		-0.0298803	0.152871	0.897704		0.00104964	0.136704	1		-0.138907	0.158605	0.49647		-1.55397	0.145464	1.65e-25
glnP	L-glutamine ABC transporter membrane subunit	307.661	2		-1.32165	0.247391	5.54e-07		0.469752	0.226745	0.415305		1.69755	0.244295	2.62e-11		-0.186216	0.224304	0.493554		0.16658	0.229349	0.580502		0.58992	0.222272	0.0138572
glnQ	L-glutamine ABC transporter ATP binding subunit	343.94	2		-0.969029	0.279035	0.0015313		0.570205	0.267554	0.386948		0.936186	0.277928	0.00190323		-0.509938	0.266446	0.0839016		0.0127858	0.273618	0.980322		0.647859	0.265549	0.0245957
glnS	glutamine--tRNA ligase	2108.35	7		-0.221974	0.184451	0.325083		0.197415	0.182431	0.863221		-1.34596	0.186395	3.98e-12		-1.04717	0.182531	3.29e-08		0.303195	0.18815	0.182348		-0.781808	0.183076	4.89e-05
gloA	glyoxalase I	428.84	4		0.921689	0.13798	2.57e-10		-0.057471	0.133645	0.967269		-0.390786	0.134297	0.00805536		0.488801	0.131192	0.000407103		-0.970914	0.143748	1.69e-10		-2.1043	0.139056	5.46e-50
gloB	hydroxyacylglutathione hydrolase GloB	176.035	4		0.707745	0.182984	0.000384215		-0.0644391	0.17728	0.975466		0.515918	0.168312	0.00507785		1.20752	0.166773	2.41e-12		-0.836994	0.174969	9.04e-06		-0.814631	0.161073	1.3e-06
glpA	anaerobic glycerol-3-phosphate dehydrogenase subunit A	568.238	8		-1.7382	0.942865	0.114328		-0.190753	1.07117	0.996753		-0.506824	0.978378	0.695863		7.86519	0.991053	1.48e-14		-2.37016	1	0.106444		-8.77821	1.02496	8.26e-17
glpB	anaerobic glycerol-3-phosphate dehydrogenase subunit B	437.226	8		0.0163378	0.8418	0.994275		-0.565329	0.870225	0.940868		-0.568064	0.847857	0.605314		7.98772	0.828121	9.18e-21		-0.52562	0.903886	0.666168		-6.94751	0.784199	6.81e-18
glpC	anaerobic glycerol-3-phosphate dehydrogenase subunit C	411.977	8		0.412553	0.843489	0.71581		0.0841325	0.83218	0.999614		0.38492	0.805748	0.722246		7.6814	0.775686	8.54e-22		-0.970192	0.840941	0.355608		-6.99197	0.743625	5.12e-20
glpD	aerobic glycerol 3-phosphate dehydrogenase	1126.96	8		-2.90954	0.766266	0.000495675		-0.494065	0.77026	0.942986		3.20241	0.765768	8.98e-05		5.73766	0.764489	3.7e-13		0.208022	0.757689	0.854136		-3.26495	0.75702	4.08e-05
glpE	thiosulfate sulfurtransferase GlpE	76.2504	3		-2.81331	0.473106	2.12e-08		-0.10471	0.406941	0.99393		0.935004	0.492841	0.0986727		-0.579715	0.407725	0.213036		0.493715	0.458452	0.393125		-0.333273	0.41017	0.493533
glpF	glycerol facilitator	485.423	8		-2.21809	0.718276	0.00524618		-0.231032	0.738045	0.98747		0.621157	0.720513	0.492658		6.26054	0.725955	6.41e-17		-1.27239	0.725498	0.142962		-4.97389	0.715353	1.8e-11
glpG	rhomboid protease	235.25	6		-1.96308	0.28444	6.12e-11		0.0251227	0.257701	0.999614		-0.231132	0.301584	0.548005		-0.846375	0.258488	0.00204901		1.6176	0.289486	1.69e-07		0.148145	0.258996	0.638182
glpK	glycerol kinase	2472	8		-1.2789	0.588839	0.0579795		0.180473	0.594666	0.987978		0.206269	0.589345	0.802201		6.39437	0.590465	1e-25		-1.34576	0.59188	0.0494951		-5.78822	0.588473	8.41e-22
glpQ	glycerophosphoryl diester phosphodiesterase	1349.21	8		-0.525553	0.572515	0.465077		0.0266925	0.584726	0.999614		-0.74502	0.575294	0.282485		6.33128	0.575937	1.93e-26		0.87464	0.575311	0.211533		-4.85195	0.569118	1.15e-16
glpR	non-coding	195.158	7		-0.798119	0.228053	0.00139865		0.0154202	0.201922	0.999614		-0.0365618	0.233158	0.919221		-0.622993	0.202597	0.00392843		0.632449	0.229351	0.0147497		-0.11859	0.203651	0.632176
glpT	sn-glycerol 3-phosphate:phosphate antiporter	1424.79	8		-0.959023	0.737654	0.283794		0.278385	0.764948	0.975466		-2.22292	0.749171	0.00682274		7.46304	0.747869	4.24e-22		-0.219441	0.76534	0.847405		-7.506	0.744436	7.66e-23
glpX	fructose-1,6-bisphosphatase 2	284.062	3		1.2651	0.260573	5.92e-06		0.066019	0.252757	0.993464		-1.74773	0.260867	1.37e-10		0.634605	0.250747	0.0191437		0.423806	0.26969	0.19461		-2.43926	0.256656	1.98e-20
glrK	sensory histidine kinase GlrK	176.434	7		0.195624	0.162611	0.325194		0.0201025	0.136413	0.996753		0.0949361	0.15394	0.636404		0.416369	0.130024	0.0026013		0.758038	0.145108	1.1e-06		0.281199	0.121631	0.0337406
glrR	DNA-binding transcriptional activator GlrR	144.839	7		0.136889	0.180261	0.553984		-0.0292264	0.148655	0.995425		-0.272211	0.176579	0.190487		0.147115	0.145397	0.392629		0.476194	0.177294	0.0178921		-0.356534	0.143687	0.0220839
glsA	glutaminase 1	788.534	5		4.17311	0.559024	1.34e-12		0.463844	0.523584	0.900652		4.25991	0.372321	1.22e-28		1.48215	0.456554	0.00224592		-0.30643	0.360912	0.511326		2.58108	0.384526	9.04e-11
glsB	glutaminase 2	128.639	2		-1.2221	0.223029	2.71e-07		0.0745628	0.171968	0.967269		-0.93059	0.266825	0.00126266		-0.969667	0.174242	8.48e-08		0.75158	0.274046	0.0153452		0.72299	0.173551	7.55e-05
gltA	citrate synthase	5365	8		-0.966235	0.508522	0.102282		-0.281748	0.509644	0.949632		2.82473	0.508229	1.25e-07		4.44342	0.508708	2.55e-17		-1.21705	0.507766	0.0371237		0.485041	0.507483	0.412365
gltB	glutamate synthase subunit GltB	715.164	2		-0.932633	0.262274	0.00116012		-0.386031	0.256169	0.699641		-0.0612439	0.263834	0.875547		0.121066	0.256105	0.71609		-0.0246378	0.265745	0.956096		1.26647	0.255015	2.04e-06
gltD	glutamate synthase subunit GltD	224.436	4		-0.320339	0.285277	0.361442		-0.268011	0.264341	0.876889		-0.194149	0.285905	0.600105		0.0338611	0.264121	0.929476		-0.184453	0.294983	0.639915		1.11475	0.261646	5.09e-05
gltF	periplasmic protein GltF	37.4657	6		-1.01713	0.263819	0.000399851		0.195257	0.222477	0.907115		-3.45588	0.561715	4.16e-09		-0.960234	0.226069	5.07e-05		-0.382703	0.839412	0.741613		-1.38345	0.281018	2.52e-06
gltI	glutamate/aspartate ABC transporter periplasmic binding protein	1017.67	6		-0.916233	0.275889	0.00253296		-0.200322	0.270115	0.926588		3.32806	0.27222	1.46e-32		1.0138	0.268216	0.000332548		-1.16055	0.265953	5.76e-05		1.77118	0.264818	1.06e-10
gltJ	glutamate/aspartate ABC transporter membrane subunit GltJ	97.4028	1		-2.18585	0.431425	2.2e-06		-0.174007	0.311178	0.947339		2.90514	0.420143	3.29e-11		0.229504	0.308705	0.544404		-0.729274	0.340662	0.0665453		1.71965	0.30042	3.76e-08
gltK	glutamate/aspartate ABC transporter membrane subunit GltK	85.633	3		-1.81801	0.341239	5.97e-07		-0.457938	0.244992	0.515891		2.02798	0.335322	7.78e-09		0.216846	0.243157	0.45731		-0.548919	0.28219	0.0990537		1.5424	0.230039	9.5e-11
gltL	glutamate/aspartate ABC transporter ATP binding subunit	161.016	6		-1.35473	0.293728	1.79e-05		-0.0832335	0.247436	0.982748		1.92344	0.286663	1.28e-10		0.134602	0.245551	0.670456		-0.917528	0.269437	0.002104		1.44925	0.239984	6.11e-09
gltP	glutamate/aspartate : H(+) symporter GltP	601.874	6		-1.62722	0.234866	5.14e-11		-0.368474	0.219086	0.605075		1.34605	0.234903	4.83e-08		-1.42435	0.220119	4.12e-10		-1.72264	0.240662	1.15e-11		-0.732371	0.222248	0.00197192
gltS	glutamate:sodium symporter	336.264	4		-0.220445	0.2448	0.474523		0.217277	0.226429	0.887154		0.285893	0.242558	0.334124		-1.75565	0.228193	9.23e-14		-0.281226	0.244328	0.35645		0.413698	0.229402	0.104206
gltX	glutamate--tRNA ligase	2685.09	7		0.00536269	0.228525	0.991965		0.348871	0.227622	0.691129		-1.55599	0.229648	8.32e-11		-1.67837	0.22786	1.01e-12		0.736605	0.230313	0.00406054		0.0234825	0.228202	0.934939
gluQ	glutamyl-Q tRNA(Asp) synthetase	123.111	2		-1.90171	0.226964	1.48e-15		0.190225	0.173698	0.863221		-0.277891	0.261187	0.388936		-0.662403	0.173974	0.000298594		1.2564	0.24347	1.5e-06		0.577796	0.172246	0.00161714
glvC	putative PTS enzyme II component GlvC	6.13384	3		-0.958167	0.740564	0.286449		-0.708186	0.589617	0.834713		-0.56284	0.868763	0.618858		0.75543	0.570643	0.24921		1.43762	0.802271	0.13307		-0.901616	0.551331	0.143515
glvG	putative inactive phospho-glucosidase	10.2752	7		-0.307068	0.491532	0.635636		0.150618	0.347753	0.967269		-0.22447	0.5104	0.745992		-0.947304	0.363612	0.0156811		-0.0449121	0.542979	0.959501		0.130678	0.379702	0.785489
glxK	glycerate 2-kinase 2	11.4566	6		1.92213	0.785881	0.0306423		0.384656	0.49217	0.919807		-0.130445	0.537587	0.868148		0.323686	0.453502	0.561445		-0.480481	0.613073	0.547575		2.24865	0.394279	4.21e-08
glxR	tartronate semialdehyde reductase 2	14.731	5		0.941668	0.838899	0.361442		0.23357	0.783929	0.989004		3.41144	0.697571	3.77e-06		-0.451323	0.769007	0.644059		-2.09275	0.648126	0.00367679		0.650866	0.74177	0.456806
glyA	serine hydroxymethyltransferase	3131.57	3		0.895748	0.152251	3.01e-08		0.0533937	0.152432	0.978116		-1.71516	0.152703	1.13e-27		0.977318	0.151901	5.19e-10		0.1236	0.153916	0.537934		-1.40831	0.15191	1.72e-19
glyQ	glycine--tRNA ligase subunit alpha	1647.85	7		-0.302055	0.167013	0.122342		0.0707422	0.164225	0.967269		-1.60967	0.17029	5.85e-20		-1.05112	0.164505	6.85e-10		1.19706	0.171679	3.97e-11		-0.550588	0.165121	0.00172844
glyS	glycine--tRNA ligase subunit beta	3817.36	7		0.0299899	0.115982	0.852279		0.07573	0.114539	0.938262		-1.74966	0.117765	2.17e-47		-1.12096	0.114749	3.01e-21		1.25688	0.11847	2.35e-24		-0.568336	0.115241	2.42e-06
gmd	GDP-mannose 4,6-dehydratase	5.601	3		0.283111	0.644119	0.745802		-0.826118	0.664999	0.807473		-0.522055	0.632976	0.513204		0.539213	0.659764	0.501322		1.05685	0.612563	0.150695		0.0312879	0.56442	0.968294
gmhA	non-coding	742.645	7		0.637901	0.0915488	3.99e-11		0.0677274	0.0845666	0.919807		-0.29546	0.0882092	0.00202827		0.332381	0.0823327	0.00012016		0.169454	0.0896717	0.110333		-1.0752	0.0836907	2.25e-36
gmhB	D-glycero-beta-D-manno-heptose-1,7-bisphosphate 7-phosphatase	153.637	7		-0.0689772	0.163566	0.755944		-0.034406	0.125556	0.989841		-0.618407	0.173575	0.000972585		0.00883616	0.123184	0.96109		0.335522	0.179822	0.115703		-0.957386	0.127497	3.48e-13
gmk	guanylate kinase	818.049	7		-0.926588	0.215139	6.76e-05		-0.00517149	0.208546	0.999614		-0.219669	0.217789	0.416304		-1.68257	0.209594	7.44e-15		0.527373	0.217282	0.0345345		0.779346	0.209987	0.000454241
gmr	non-coding	688.018	2		0.367388	0.216525	0.150911		-0.186739	0.205606	0.899387		2.52518	0.205562	7.53e-33		-0.26461	0.205249	0.262938		-0.299513	0.197837	0.213561		1.66914	0.200753	6.65e-16
gnd	6-phosphogluconate dehydrogenase, decarboxylating	5782.39	4		0.0879783	0.138023	0.628051		0.292471	0.137729	0.388028		-1.37595	0.138561	6.45e-22		-0.0711697	0.1376	0.689303		-0.372869	0.139658	0.0186535		-2.41306	0.138503	6.78e-66
gnsA	putative phosphatidylethanolamine synthesis regulator GnsA	65.5395	6		-0.909316	0.350363	0.0210619		-0.540035	0.357508	0.697895		-0.715921	0.367636	0.0891706		0.958396	0.352017	0.0112902		-3.50622	0.650482	4.8e-07		-1.6234	0.359472	1.68e-05
gnsB	Qin prophage; protein GnsB	29.9674	6		0.199364	0.415914	0.721718		-0.360046	0.399879	0.899387		-0.518269	0.41945	0.308694		1.10693	0.388189	0.00777848		-1.97787	0.573237	0.00182461		-1.45457	0.390596	0.000432856
gntK	D-gluconate kinase, thermostable	37.8659	3		-1.93897	0.465759	0.000122707		0.475478	0.421546	0.861619		0.651625	0.482712	0.26016		0.0404147	0.412218	0.945943		0.226186	0.460461	0.721042		-1.26599	0.423422	0.00520048
gntP	fructuronate transporter	107.077	3		-0.0649329	0.457219	0.926319		1.1361	0.539783	0.393261		-1.63731	0.465417	0.00113605		3.0748	0.481968	7.29e-10		-0.342237	0.48155	0.589717		-2.81923	0.470336	7.99e-09
gntR	DNA-binding transcriptional repressor GntR	393.712	4		-0.281492	0.132715	0.0645783		0.120882	0.122039	0.879966		0.0346978	0.132272	0.855987		-0.31105	0.121277	0.0175147		-0.453926	0.13802	0.00305304		-0.602683	0.123368	3.03e-06
gntT	high-affinity gluconate transporter	153.235	3		-3.50026	0.548045	1.59e-09		0.825104	0.535387	0.685434		0.53584	0.557908	0.439121		1.19338	0.530912	0.0394106		0.753032	0.547928	0.264767		-2.32058	0.532972	3.42e-05
gntU	low-affinity gluconate transporter	49.7991	2		-2.46023	0.397032	5.08e-09		-0.000769592	0.3559	0.999861		-1.10429	0.473269	0.0381563		-0.559722	0.35736	0.166324		1.35088	0.474215	0.0114452		-0.237446	0.36072	0.58509
gntX	non-coding	134.355	4		0.372604	0.195076	0.100362		0.25972	0.173628	0.704157		-0.903052	0.19693	1.54e-05		0.00107264	0.169955	1		-0.557912	0.231323	0.0357765		-0.440816	0.169944	0.0163076
gor	glutathione reductase (NADPH)	825.528	7		0.248261	0.113442	0.0559678		0.0211818	0.105281	0.995425		-0.556723	0.113408	3.44e-06		-0.481512	0.105322	1.21e-05		0.533181	0.114377	1.56e-05		-0.560966	0.106496	4.44e-07
gph	phosphoglycolate phosphatase	369.461	7		0.270642	0.158104	0.146599		0.078722	0.147145	0.952764		-1.17732	0.162999	3.94e-12		0.00221797	0.146147	0.995604		0.0429903	0.173771	0.868684		-1.14376	0.148327	7.79e-14
gpmA	2,3-bisphosphoglycerate-dependent phosphoglycerate mutase	4210	2		-1.06923	0.279582	0.000447754		-0.0434262	0.278745	0.996753		1.8491	0.279326	2.29e-10		0.319629	0.278588	0.324931		0.375946	0.278489	0.274123		0.0963558	0.278412	0.784919
gpmM	2,3-bisphosphoglycerate-independent phosphoglycerate mutase	2557.6	3		1.30205	0.278255	1.33e-05		0.308237	0.277998	0.863218		-2.96532	0.279494	7.2e-25		0.636465	0.277726	0.0353894		-0.00839548	0.281822	0.990304		-3.44198	0.279295	1.42e-33
gpp	guanosine-5\\'-triphosphate,3\\'-diphosphate phosphatase	885.324	2		-0.625763	0.129174	6.21e-06		-0.431368	0.122382	0.026589		-0.500551	0.132388	0.000437407		-0.761311	0.123259	2.53e-09		0.257255	0.134204	0.104707		0.124235	0.123577	0.387847
gpr	L-glyceraldehyde 3-phosphate reductase	594.45	8		3.25183	0.436655	1.52e-12		1.00655	0.496508	0.438466		-0.513305	0.429305	0.326687		5.62534	0.452958	2.83e-33		-0.754014	0.43072	0.143829		-1.60613	0.428875	0.00040048
gpsA	glycerol-3-phosphate dehydrogenase	1282.82	4		-0.362177	0.176844	0.0757339		-0.0396424	0.175246	0.995425		-0.1345	0.176892	0.551642		0.282246	0.174853	0.15284		-0.356535	0.178719	0.0896402		-1.7537	0.176143	2.64e-22
gpt	xanthine-guanine phsophoribosyltransferase	446.366	7		-1.14799	0.401087	0.0101989		0.21349	0.394562	0.952764		-2.15293	0.419166	1.12e-06		-2.8116	0.39643	6.77e-12		0.406061	0.432444	0.463247		-0.284449	0.399322	0.552223
grcA	stress-induced alternate pyruvate formate-lyase subunit	6549.98	8		8.98162	0.616255	4.26e-45		3.08735	0.609562	0.00015383		-2.60758	0.60622	5.4e-05		2.75132	0.606519	1.43e-05		-0.611511	0.606413	0.428064		-6.68803	0.610856	9.88e-27
greA	transcription elongation factor GreA	469.645	9		-0.947411	0.302182	0.00454254		0.111386	0.29348	0.975466		-1.83143	0.319817	4.92e-08		-2.08113	0.294958	8.72e-12		2.19024	0.318882	7.94e-11		0.76841	0.295747	0.0161234
greB	transcription elongation factor GreB	88.0761	4		0.0746326	0.189006	0.773286		-0.129654	0.171002	0.924043		-0.282499	0.190646	0.210208		-0.240942	0.16938	0.21284		-1.32452	0.237878	1.88e-07		-0.986676	0.184669	2.99e-07
groL	chaperonin GroEL	26567.8	3		-1.7683	0.311305	9.13e-08		0.773612	0.311333	0.247642		0.486089	0.311344	0.184083		1.80115	0.311237	2.49e-08		0.548568	0.311291	0.140889		-2.75785	0.311269	6.79e-18
groS	cochaperonin GroES	2759.82	3		-1.7866	0.322565	1.97e-07		0.737339	0.321959	0.323945		0.543236	0.322978	0.149707		1.73593	0.321423	2.05e-07		0.344204	0.322551	0.397603		-2.65445	0.321617	1.08e-15
grpE	nucleotide exchange factor GrpE	2439.87	3		-1.40946	0.291204	6.32e-06		0.470974	0.290825	0.640332		-0.522572	0.292116	0.12243		1.03147	0.290408	0.00077502		0.462601	0.292245	0.191062		-1.27065	0.290368	3.11e-05
grxA	reduced glutaredoxin 1	35.08	1		-0.760279	0.423919	0.125984		-1.76127	0.36973	0.000511134		0.343389	0.429473	0.527998		-0.339338	0.383702	0.461494		-0.772682	0.458071	0.160548		-2.44335	0.473639	7.76e-07
grxB	reduced glutaredoxin 2	3289.82	2		2.09426	0.20832	6.41e-22		0.151798	0.220088	0.932673		2.48639	0.200548	1.96e-33		2.15666	0.210861	4.11e-23		0.0863485	0.19896	0.756279		0.989548	0.200904	2.49e-06
grxC	glutaredoxin 3	417.38	4		0.105711	0.155035	0.601398		0.0644658	0.133829	0.958908		0.166192	0.151709	0.373447		0.0299425	0.133064	0.873205		-0.773508	0.161461	8.75e-06		-1.24103	0.135203	3.97e-19
grxD	glutaredoxin 4	680.29	7		-0.521661	0.178742	0.00868751		0.175634	0.173419	0.876889		-0.328707	0.180843	0.115902		-0.609561	0.173437	0.000885397		0.777839	0.180144	6.89e-05		-0.299573	0.17429	0.122396
gshA	glutamate--cysteine ligase	1943.36	7		0.149551	0.0804313	0.110757		-0.120235	0.0765699	0.670943		0.13374	0.0792977	0.148387		-0.185994	0.0763258	0.0245971		0.432592	0.0783354	2.39e-07		-0.537044	0.0768434	1.4e-11
gshB	glutathione synthetase	606.946	7		-0.563411	0.100721	1.46e-07		-0.0503769	0.0895632	0.947011		-0.111059	0.102906	0.380631		0.0271039	0.0886716	0.822312		-0.0346822	0.105631	0.821452		-0.891713	0.0901305	4.84e-22
gsiA	glutathione ABC transporter ATP binding subunit GsiA	429.314	2		1.72499	0.267246	1.05e-09		-0.461591	0.267755	0.570457		0.589839	0.256009	0.0409104		1.77501	0.262729	6.59e-11		0.469832	0.25429	0.119486		0.204624	0.254133	0.498119
gsiB	glutathione ABC transporter periplasmic binding protein	311.11	2		2.13416	0.276253	2.07e-13		-0.0362213	0.27259	0.99769		0.595157	0.256989	0.0398227		1.83732	0.263829	1.62e-11		0.119382	0.255359	0.735882		0.137495	0.253783	0.657242
gsiC	glutathione ABC transporter membrane subunit GsiC	75.3258	2		1.7477	0.28474	7.13e-09		-0.02119	0.26239	0.999614		-0.254539	0.238623	0.387508		1.15513	0.243626	5.56e-06		0.620149	0.237579	0.021812		0.118566	0.220334	0.659719
gsiD	glutathione ABC transporter membrane subunit GsiD	37.0762	2		1.85128	0.352897	9.06e-07		0.018225	0.283583	0.999614		-0.566986	0.285653	0.0828341		0.714341	0.265387	0.0123108		-0.00442224	0.304954	0.99763		0.154737	0.243376	0.598692
gsk	inosine/guanosine kinase	464.88	7		-1.40039	0.325818	7.01e-05		0.316766	0.318697	0.879966		-1.33564	0.337391	0.000222745		-2.02105	0.320063	1.09e-09		1.47786	0.337483	5.41e-05		-0.291008	0.322426	0.442106
gspA	Type II secretion system protein GspA	7.47743	2		0.300549	0.687354	0.747176		-0.236343	0.513073	0.965402		-0.25186	0.667515	0.784235		-0.756325	0.534193	0.215093		-0.133153	0.705506	0.902966		1.18076	0.503153	0.0309837
gspB	putative general secretion pathway protein B	14.2099	7		0.0206379	0.468792	0.984426		-0.398225	0.346251	0.853269		0.206778	0.448171	0.732367		-0.632119	0.363538	0.120434		0.656483	0.406754	0.181729		0.190184	0.36657	0.672213
gspD	Type II secretion system protein GspD	18.7152	2		-0.62678	0.353173	0.130383		0.333713	0.315606	0.864866		-0.842793	0.418771	0.0779997		-0.760897	0.312823	0.0248785		0.589907	0.433204	0.269357		0.442284	0.310127	0.206332
gspE	Type II secretion system protein GspE	8.68212	2		-0.189106	0.496366	0.781		0.380172	0.427716	0.899387		-0.426911	0.518735	0.514258		-1.0198	0.437482	0.0321245		-0.214113	0.57615	0.794092		-0.0113565	0.465697	0.987732
gspF	Type II secretion system protein GspF	6.5333	2		-0.31962	0.652792	0.715732		-0.395592	0.583643	0.937986		-0.386501	0.694821	0.67236		0.183071	0.571541	0.812844		-0.0237571	0.738859	0.989393		0.277491	0.5211	0.663007
gspL	Type II secretion system protein GspL	14.1472	7		0.310481	0.407408	0.552646		0.154007	0.396226	0.975235		-1.03183	0.441886	0.0379978		0.146935	0.365312	0.759556		0.648804	0.462565	0.254176		-0.327752	0.354925	0.430007
gspO	Type II secretion system prepilin peptidase	6.60082	3		-0.321834	0.692672	0.730917		-1.32197	0.643929	0.426803		0.474454	0.662516	0.576269		1.58362	0.614056	0.016867		-0.239854	0.645896	0.794101		0.614072	0.399124	0.170779
gss	fused glutathionylspermidine amidase/glutathionylspermidine synthetase	420.807	7		0.149696	0.114398	0.280356		0.359862	0.105288	0.0354531		0.0679372	0.110876	0.637776		0.464778	0.100019	8.59e-06		0.385071	0.108699	0.00134505		-0.59626	0.0986547	5.94e-09
gstA	glutathione S-transferase GstA	638.847	2		1.37509	0.192853	1.34e-11		0.0515101	0.190352	0.990778		2.24172	0.168749	3.14e-38		1.78211	0.177489	2.43e-22		0.0141174	0.16027	0.957739		0.363635	0.162516	0.0404561
gstB	glutathione S-transferase GstB	225.434	2		1.22036	0.184037	3.47e-10		-0.0264359	0.149742	0.996753		0.958849	0.146762	3.97e-10		1.47665	0.137822	3.18e-25		-0.284994	0.140719	0.0844177		0.217549	0.122725	0.110726
gtrA	non-coding	190.583	2		-2.12755	0.305521	4.1e-11		-0.207792	0.280793	0.92702		-1.88645	0.369407	1.3e-06		-1.22055	0.282642	3.73e-05		0.454366	0.404465	0.369752		-0.251936	0.28541	0.454081
gtrB	non-coding	479.437	6		-0.544785	0.278023	0.0908044		-0.341303	0.27356	0.804219		-2.89202	0.298951	7.49e-21		-0.721661	0.273988	0.0144757		0.0730711	0.323085	0.880551		-0.844999	0.275935	0.00415842
gtrS	non-coding	183.103	6		0.350987	0.314585	0.364808		-0.398747	0.315922	0.801528		-3.68214	0.346615	6.27e-25		0.150813	0.315902	0.713088		-0.451666	0.402416	0.369894		-2.13116	0.330187	4.75e-10
guaA	GMP synthetase	3621.15	9		-0.0100655	0.281477	0.987551		0.250561	0.280769	0.899387		-2.69432	0.283581	3.73e-20		-2.2664	0.281008	5.58e-15		1.69573	0.284166	2.05e-08		0.266179	0.281222	0.417487
guaB	inosine 5\\'-monophosphate dehydrogenase	1976.96	6		-0.0669296	0.477649	0.927418		0.258136	0.476729	0.952764		-3.47604	0.482558	4.51e-12		-3.24729	0.477324	4.82e-11		3.22393	0.482788	2.77e-10		1.18877	0.477546	0.0216187
guaC	GMP reductase	554.261	4		0.516175	0.161761	0.00382841		0.16299	0.160793	0.876889		-2.19144	0.168564	1.21e-36		0.438749	0.15912	0.0102199		-0.23723	0.182023	0.292722		-2.50098	0.165389	6.35e-50
guaD	guanine deaminase	59.6472	6		0.00137095	0.29164	1		0.297309	0.286798	0.874375		1.06704	0.273395	0.000275498		0.891953	0.264279	0.00144953		-1.72307	0.293246	3.42e-08		-2.02272	0.283275	4.91e-12
gudD	D-glucarate dehydratase	68.5255	3		2.16129	0.339678	1.85e-09		-0.224192	0.287877	0.919807		0.0317551	0.264959	0.940307		2.29079	0.265218	5.72e-17		-0.347287	0.273721	0.305836		-1.92902	0.24985	7.23e-14
gudP	galactarate/glucarate/glycerate transporter GudP	21.2241	3		2.86161	0.694932	0.000146966		0.0344789	0.638301	0.999614		-0.879321	0.549441	0.173269		3.45677	0.567765	4.29e-09		-0.314562	0.589249	0.694963		-1.85599	0.500773	0.000462614
gudX	glucarate dehydratase-related protein	25.1504	3		0.982124	0.509183	0.0966121		0.128567	0.402103	0.985438		0.268052	0.427857	0.630045		2.23277	0.360732	2.34e-09		0.446533	0.408039	0.384095		-1.45778	0.331535	2.83e-05
gyrA	DNA gyrase subunit A	4520.41	7		-0.0798436	0.184789	0.749679		0.0369163	0.184251	0.995425		-1.52212	0.185578	2.65e-15		-1.07299	0.184375	2.07e-08		0.958577	0.185928	1.54e-06		0.113955	0.18449	0.609791
gyrB	DNA gyrase subunit B	2341.87	7		-0.178814	0.130298	0.254536		0.185342	0.12797	0.728731		-1.18506	0.132028	4.11e-18		-1.08933	0.128191	1.81e-16		0.815354	0.132901	7.82e-09		-0.342756	0.128693	0.0135015
hcaB	2,3-dihydroxy-2,3-dihydrophenylpropionate dehydrogenase	18.9314	2		-0.216091	0.480727	0.739656		0.0830421	0.424413	0.995425		0.77718	0.434349	0.122376		0.67848	0.383697	0.113721		0.061561	0.402434	0.919747		1.75982	0.306797	3.52e-08
hcaC	putative 3-phenylpropionate/cinnamate dioxygenase ferredoxin subunit	8.67291	6		0.585368	0.768507	0.552773		0.368927	0.579105	0.943553		0.467409	0.647258	0.573116		0.595361	0.509371	0.315117		-1.18575	0.76434	0.201219		1.86415	0.411775	1.6e-05
hcaD	putative 3-phenylpropionate/cinnamate dioxygenase ferredoxin reductase subunit	26.3024	6		0.175706	0.405616	0.748978		0.833766	0.366187	0.324296		0.672629	0.353179	0.0972324		0.600411	0.299341	0.0689056		0.367473	0.315027	0.349035		1.16672	0.245993	5.97e-06
hcaE	putative 3-phenylpropionate/cinnamate dioxygenase subunit alpha	78.6368	2		-0.19446	0.307145	0.629965		-0.0574686	0.271341	0.995425		0.786577	0.290206	0.0142197		0.668815	0.258743	0.0165933		0.832165	0.261524	0.00426474		1.53705	0.234564	2.56e-10
hcaF	putative 3-phenylpropionate/cinnamate dioxygenase subunit beta	16.1458	3		-0.378019	0.549943	0.598786		-0.795817	0.502674	0.663962		0.817995	0.512997	0.174603		0.767985	0.489112	0.165366		0.448514	0.450363	0.43501		2.55924	0.372279	3.09e-11
hcaR	DNA-binding transcriptional dual regulator HcaR	280.024	1		-3.7132	0.720218	1.42e-06		0.5626	0.754767	0.926588		3.47608	0.720322	5.11e-06		3.97611	0.721455	1.13e-07		0.73841	0.697785	0.402387		1.46173	0.695954	0.0553643
hcaT	putative 3-phenylpropionate transporter	81.2428	2		-1.19499	0.316888	0.00054457		-0.15564	0.251767	0.943624		-0.215964	0.338373	0.624719		-1.64843	0.263141	1.48e-09		0.686903	0.335968	0.0814742		2.11816	0.259759	2.42e-15
hchA	protein/nucleic acid deglycase 1	5279.57	5		2.17078	0.38406	1.06e-07		0.771968	0.480742	0.650674		3.89688	0.377788	1.43e-23		4.24743	0.421298	1.65e-22		0.175543	0.376458	0.736453		2.06722	0.378275	1.56e-07
hcp	protein S-nitrosylase	43.4831	8		3.64174	0.741338	4.59e-06		-0.986401	0.703837	0.738278		-0.455719	0.627464	0.571218		4.28612	0.675789	9.18e-10		-1.79754	0.671444	0.0182998		-3.90322	0.64744	6.5e-09
hcr	NADH oxidoreductase	43.9489	8		4.03502	0.772751	1.02e-06		0.664218	0.650183	0.875349		0.138551	0.558233	0.864857		3.47894	0.584885	9.89e-09		-1.21381	0.58051	0.073877		-3.78669	0.580932	3.19e-10
hda	inibitor of reinitiation of DNA replication	154.711	7		0.293798	0.206443	0.236688		-0.198941	0.184368	0.863221		-1.50027	0.220933	7.54e-11		-0.821821	0.186902	2.65e-05		0.685783	0.233385	0.00889466		-1.14233	0.197456	2.65e-08
hdeA	HdeA monomer, chaperone active form	11939.2	5		5.79093	0.362719	4.66e-54		0.550151	0.414985	0.773768		3.28618	0.335651	2.5e-21		3.54307	0.372847	3.26e-20		0.160182	0.335194	0.729467		3.96505	0.337444	1.32e-30
hdeB	periplasmic acid stress chaperone	8266.69	5		6.29346	0.440043	1.48e-43		0.344122	0.552738	0.943624		3.44489	0.391849	2.04e-17		3.80738	0.47586	9.05e-15		-0.0167511	0.391282	0.982256		4.19958	0.395798	3.55e-25
hdeD	acid-resistance membrane protein	2213.18	5		4.82068	0.421704	4.87e-28		-0.186264	0.492063	0.975466		3.46825	0.343997	1.46e-22		1.98212	0.443903	1.96e-05		0.415828	0.341088	0.324793		4.1881	0.357661	2.1e-30
hdfR	DNA-binding transcriptional dual regulator HdfR	229.165	4		-0.224877	0.258527	0.491908		0.0341213	0.251991	0.99769		0.712135	0.255013	0.0112714		1.07372	0.247081	3.31e-05		-1.00271	0.258457	0.000391406		-0.301365	0.242839	0.277117
hdhA	7-alpha-hydroxysteroid dehydrogenase	1280.72	6		2.1988	0.280653	9.36e-14		0.373974	0.314495	0.838615		1.69342	0.274182	3.61e-09		3.44284	0.293321	6.71e-30		-1.24208	0.273901	2.76e-05		-1.36383	0.277228	2.56e-06
helD	DNA helicase IV	511.41	7		0.964487	0.14683	5.17e-10		0.112057	0.137402	0.917388		0.476877	0.136567	0.00124425		0.316832	0.13436	0.0300629		0.113099	0.134653	0.515937		-0.30823	0.132686	0.0328473
hemA	glutamyl-tRNA reductase	439.682	2		0.229711	0.146896	0.189143		0.115934	0.129006	0.899387		-0.308489	0.144954	0.060913		-0.649307	0.129329	1.45e-06		0.837075	0.142707	3.61e-08		1.99688	0.126147	1.48e-54
hemB	porphobilinogen synthase	605.308	7		0.167671	0.159943	0.398603		0.166192	0.156859	0.864667		-1.75255	0.16571	1.02e-24		-0.635211	0.156937	0.000115437		0.33625	0.172494	0.0983429		-1.34502	0.161099	5.01e-16
hemC	hydroxymethylbilane synthase	688.767	7		0.225731	0.130175	0.140718		0.0398332	0.123944	0.98433		0.179777	0.126801	0.233847		0.397934	0.122317	0.00219779		-0.109905	0.12803	0.505908		-0.348429	0.121196	0.00736983
hemD	uroporphyrinogen-III synthase	482.868	7		-0.165113	0.146755	0.360606		-0.159836	0.136344	0.840769		0.503838	0.143949	0.00120879		0.589078	0.134388	2.81e-05		0.277224	0.140395	0.0932336		-0.823155	0.133855	3.17e-09
hemE	uroporphyrinogen decarboxylase	514.068	7		0.141151	0.141379	0.422606		0.0411252	0.131645	0.98747		-0.416319	0.140677	0.00697875		-0.00776951	0.130848	0.969029		0.355812	0.14277	0.029425		-0.105951	0.130177	0.492944
hemF	coproporphyrinogen III oxidase	158.178	7		-0.607938	0.22668	0.0167085		0.141045	0.195217	0.927694		-0.196794	0.232454	0.500479		-0.711991	0.195776	0.000569278		-0.306368	0.246123	0.314923		-0.869217	0.200606	3.74e-05
hemG	protoporphyrinogen oxidase	152.526	4		-0.112494	0.143462	0.539523		0.0880626	0.116983	0.925034		-0.296792	0.146196	0.0751775		-0.139238	0.113942	0.291682		-0.342832	0.16203	0.0702187		-0.446562	0.115709	0.000258427
hemH	ferrochelatase	292.996	4		0.453823	0.228642	0.0862834		-0.0294378	0.216654	0.99769		0.770792	0.220195	0.00120784		0.129442	0.215132	0.634689		-0.261568	0.218569	0.33505		-1.73744	0.221879	3.12e-14
hemL	glutamate-1-semialdehyde aminotransferase	1231.53	2		-0.339276	0.11957	0.0109161		0.362324	0.114933	0.0679014		-0.997366	0.122653	4.62e-15		-1.08434	0.115282	7.68e-20		0.25729	0.126277	0.0824986		0.703719	0.115243	4.09e-09
hemN	coproporphyrinogen III dehydrogenase	598.856	7		0.0977188	0.118928	0.518991		0.266565	0.111283	0.285223		-0.397858	0.119218	0.00211271		-0.149989	0.109867	0.233764		0.321031	0.120456	0.018861		0.0234403	0.109182	0.865778
hemX	PF04375 family protein HemX	1008.62	4		0.166019	0.120847	0.254045		-0.0869154	0.115888	0.925034		0.897911	0.117392	1.93e-13		0.645526	0.114467	5.64e-08		-1.2731	0.119579	1.61e-24		-1.26881	0.114965	3.88e-27
hemY	protein HemY	799.028	6		0.162506	0.141732	0.349904		-0.018273	0.136509	0.99769		0.710454	0.138362	1.13e-06		0.389041	0.135388	0.00730238		-1.99775	0.147196	4.71e-39		-1.19575	0.136235	1.38e-17
hflC	regulator of FtsH protease	2314.03	4		-0.55563	0.19516	0.0106359		-0.260715	0.192805	0.761892		0.370393	0.195075	0.0983941		-1.09059	0.193064	5.35e-08		-0.394721	0.195415	0.0854644		0.356274	0.193154	0.0958415
hflD	lysogenization regulator	251.384	7		-0.043993	0.279071	0.916885		0.0629247	0.271928	0.994752		-1.05825	0.282806	0.000506126		-1.55304	0.276331	6.26e-08		0.562033	0.288745	0.0988603		0.854846	0.27692	0.00385824
hflK	regulator of FtsH protease	2880.41	7		-0.444976	0.171954	0.0214747		-0.138086	0.168463	0.917388		0.644901	0.171375	0.000467317		-0.92572	0.168606	1.27e-07		-0.0107236	0.170921	0.970166		0.520327	0.168601	0.00386475
hflX	ribosome rescue factor HflX	2798.95	7		-0.977119	0.132279	2.34e-12		-0.0975372	0.125967	0.921283		0.793697	0.132082	9.78e-09		-0.45028	0.125998	0.000717734		1.01733	0.129118	6.55e-14		0.32495	0.125924	0.016918
hfq	RNA-binding protein Hfq	2420.84	4		-0.179253	0.115556	0.193032		-0.0581047	0.111755	0.952764		0.362364	0.115089	0.00392077		0.0114454	0.111607	0.944253		-0.634109	0.116179	3.37e-07		-0.216316	0.111544	0.0789773
hha	hemolysin expression modulating protein	205.893	4		-1.01094	0.257427	0.000307738		-0.172647	0.231995	0.926588		-0.417186	0.270367	0.190151		-0.216349	0.232001	0.435757		-0.715354	0.299408	0.037716		-0.759559	0.233723	0.00229118
hicA	toxin of the HicA-HicB toxin-antitoxin system	14.9874	6		0.709525	0.505615	0.243388		0.80369	0.377492	0.387057		-0.0279345	0.439827	0.969316		0.79699	0.307409	0.0162441		-0.439699	0.500116	0.494553		1.30485	0.243387	2.71e-07
hicB	antitoxin of the HicA-HicB toxin-antitoxin system	54.8597	6		0.850012	0.304897	0.0125136		0.635412	0.300773	0.390321		-0.328542	0.284061	0.34413		0.420042	0.271893	0.172908		0.41805	0.287492	0.234648		1.46881	0.245196	8.15e-09
higA	antitoxin/DNA-binding transcriptional repressor HigA	32.9862	4		0.190354	0.291534	0.618837		0.171285	0.235522	0.927694		0.261997	0.272164	0.438228		-0.504913	0.231572	0.0463766		-1.26251	0.328286	0.00044523		0.401499	0.225264	0.108634
higB	ribosome-dependent mRNA interferase toxin HigB	14.891	2		-1.60939	0.611587	0.0191434		0.341007	0.465665	0.927682		-0.223406	0.689163	0.819222		-2.10996	0.49725	5.15e-05		0.39915	0.695652	0.670385		1.28868	0.503698	0.0179596
hinT	purine nucleoside phosphoramidase	556.566	4		0.790145	0.142691	1.98e-07		-0.0353679	0.139736	0.994625		0.783029	0.134939	3.19e-08		1.09845	0.13509	3.33e-15		-0.535812	0.134601	0.000267352		-1.15126	0.133548	5.21e-17
hipA	serine/threonine kinase HipA	166.635	4		0.343412	0.23511	0.222618		0.268442	0.239494	0.863218		0.393722	0.228222	0.13792		0.918947	0.227869	0.000122294		-0.766266	0.2324	0.00297265		-1.36888	0.228506	8.15e-09
hipB	antitoxin/DNA-binding transcriptional repressor HipB	48.7922	6		0.74243	0.372916	0.0851786		0.842822	0.382281	0.352996		0.257128	0.351861	0.568661		0.523764	0.351755	0.190322		-1.32573	0.384923	0.00185951		-1.87712	0.378923	2.17e-06
hisA	1-(5-phosphoribosyl)-5	87.6958	2		0.101484	0.269601	0.783095		-0.407885	0.213944	0.500027		-0.0789669	0.255891	0.82787		0.593071	0.210523	0.00858998		0.344394	0.260965	0.285494		1.02017	0.197214	7.22e-07
hisB	imidazoleglycerol-phosphate dehydratase/histidinol-phosphatase	299.339	2		0.0878695	0.192897	0.735394		-0.404086	0.179615	0.338566		0.0839322	0.189394	0.74384		0.755943	0.177072	4.62e-05		0.476687	0.18642	0.0250154		0.727118	0.170816	5.17e-05
hisC	histidinol-phosphate aminotransferase	141.179	2		-0.357133	0.232216	0.196891		-0.757252	0.180765	0.00383087		0.401159	0.224084	0.12218		0.090401	0.182781	0.703645		1.05347	0.203575	1.4e-06		1.69126	0.169686	2.39e-22
hisD	histidinal/histidinol dehydrogenase	139.357	2		-0.754013	0.259774	0.00908322		-0.834737	0.20562	0.00516566		0.98112	0.247374	0.0002164		0.0504285	0.208931	0.864686		0.724528	0.224844	0.00375343		1.69053	0.198267	1.14e-16
hisF	imidazole glycerol phosphate synthase subunit HisF	124.193	2		0.125547	0.194783	0.62393		-0.353203	0.15031	0.307536		-0.173393	0.19111	0.468745		0.750135	0.144023	5.59e-07		0.374621	0.189275	0.0923987		0.764513	0.128787	1.12e-08
hisG	ATP phosphoribosyltransferase	128.769	2		-0.626756	0.263984	0.0363468		-0.539616	0.204085	0.209994		0.550253	0.259377	0.0618333		0.0409647	0.204606	0.88729		0.476603	0.241419	0.0932772		1.56052	0.194698	7.33e-15
hisH	imidazole glycerol phosphate synthase subunit HisH	93.4359	2		0.360511	0.244126	0.216676		-0.315733	0.175331	0.541694		0.330825	0.213102	0.186997		0.728896	0.168754	3.72e-05		0.325085	0.207351	0.195871		0.76772	0.151612	1.26e-06
hisI	putative bifunctional phosphoribosyl-AMP cyclohydrolase/phosphoribosyl-ATP pyrophosphatase	147.385	2		0.251987	0.185249	0.259193		-0.236509	0.156341	0.697484		-0.180661	0.177624	0.411584		0.444845	0.152479	0.00639512		-0.192937	0.190453	0.426194		0.858504	0.141753	5.5e-09
hisJ	histidine ABC transporter periplasmic binding protein	390.067	2		-0.666287	0.269626	0.0288339		-0.0447965	0.262818	0.996753		1.39079	0.266416	7.28e-07		0.432921	0.260172	0.138564		0.572062	0.258179	0.0563073		1.68889	0.255044	1.63e-10
hisM	lysine/arginine/ornithine ABC transporter/histidine ABC transporter, membrane subunit HisM	41.548	2		-1.51105	0.572699	0.0187733		-0.241271	0.476105	0.954119		1.30861	0.573747	0.0432049		-0.370751	0.477058	0.524924		1.35702	0.495197	0.0154175		2.52928	0.459523	1.26e-07
hisP	lysine/arginine/ornithine ABC transporter/histidine ABC transporter, ATP binding subunit	47.7911	3		-1.77612	0.522752	0.00197172		-0.137253	0.424468	0.984239		1.64465	0.520717	0.00380562		0.441522	0.418311	0.369974		0.233541	0.455753	0.709301		1.65823	0.403526	9.54e-05
hisQ	lysine/arginine/ornithine ABC transporter/histidine ABC transporter, membrane subunit HisQ	81.2941	3		-1.64286	0.421134	0.000340481		-0.235811	0.336809	0.930886		2.33141	0.409489	5.94e-08		0.104264	0.333718	0.818293		0.535428	0.335817	0.187642		2.30805	0.317544	1.99e-12
hisS	histidine--tRNA ligase	1738.4	7		-0.370191	0.122875	0.00658622		-0.0271993	0.11764	0.994752		-0.454777	0.124164	0.000680834		-0.777226	0.117874	1.88e-10		1.08011	0.123345	6.1e-17		0.389141	0.117854	0.00192974
hiuH	non-coding	18.9004	6		0.878413	0.324686	0.0156993		-0.404703	0.463949	0.908084		0.407846	0.265917	0.192741		1.12589	0.413223	0.0112289		-1.79858	0.357724	2.89e-06		-1.71215	0.440915	0.000235256
hldD	non-coding	1841.03	7		0.0872747	0.156595	0.675048		0.241428	0.15462	0.677429		-0.75835	0.15736	5.26e-06		-0.441134	0.154454	0.00767713		0.932639	0.157279	2.53e-08		-0.85501	0.155109	1.21e-07
hldE	non-coding	608.931	7		0.0422558	0.110266	0.779988		0.208782	0.0931695	0.343323		-0.761947	0.1127	9.17e-11		-0.749476	0.0934632	7.96e-15		0.0595112	0.121127	0.721042		-1.30353	0.0973983	2.22e-39
hlyE	hemolysin E	71.7556	8		3.67298	0.856981	7.38e-05		-0.903347	0.977964	0.899387		3.59461	0.462949	8.1e-14		3.99004	0.8448	6.05e-06		-1.86624	0.43604	8.07e-05		-2.24699	0.577449	0.000228052
hmp	nitric oxide dioxygenase	196.564	6		-0.354958	0.224793	0.184593		0.321963	0.226293	0.73677		0.484657	0.222744	0.0550598		1.4145	0.217504	3.36e-10		-2.12999	0.247436	2.04e-16		-4.2036	0.254862	3.47e-59
hns	DNA-binding transcriptional dual regulator H-NS	6130.38	6		0.211634	0.140651	0.208075		0.195153	0.140342	0.742684		0.29589	0.140466	0.0637742		-0.31606	0.140247	0.0388931		-1.70136	0.141359	4.87e-31		-2.8608	0.142272	2.23e-87
hofB	T2SSE family protein	30.6102	2		0.617923	0.308781	0.0833453		-0.504236	0.286494	0.550016		-1.04767	0.316306	0.00229734		0.101263	0.285746	0.791014		0.274779	0.344979	0.540695		0.95911	0.253759	0.000350331
hofC	inner membrane protein HofC	25.1535	2		0.124859	0.341509	0.789608		-0.29291	0.283773	0.874375		-0.259133	0.339342	0.549712		-0.389664	0.288606	0.239096		0.210387	0.343853	0.648621		0.648357	0.272646	0.0287734
hofM	DNA utilization protein HofM	12.3033	2		1.31222	0.566595	0.0418294		-0.215238	0.385725	0.947717		-0.498071	0.443319	0.359671		0.0385059	0.381924	0.945032		0.515376	0.465835	0.377947		0.867903	0.333797	0.0160477
hofQ	DNA utilization protein HofQ	11.4929	4		0.551151	0.504102	0.37592		0.0927478	0.344201	0.990789		-0.304961	0.45932	0.608979		-0.0246621	0.329222	0.959971		-0.393168	0.529125	0.572096		0.113077	0.311667	0.772997
hokB	toxin HokB	11.7513	8		3.62566	1.28284	0.0112598		-1.24133	0.951775	0.783619		-0.663943	0.839206	0.532496		3.38628	0.901911	0.000365469		1.11063	0.834232	0.28089		0.582129	0.736122	0.506592
hokD	Qin prophage; toxic protein HokD	75.2831	2		0.11363	0.371502	0.825734		0.19382	0.195608	0.879966		1.40945	0.306654	1.47e-05		0.406751	0.183987	0.0430982		1.23366	0.221482	1.86e-07		2.05576	0.16008	2.39e-36
holA	DNA polymerase III subunit delta	493.089	2		-0.718453	0.155516	1.73e-05		-0.235215	0.14275	0.626738		0.0112966	0.158207	0.965734		-1.22426	0.145254	3.18e-16		0.536311	0.155615	0.00184708		1.49922	0.144048	2.84e-24
holB	DNA polymerase III subunit delta\\'	232.981	7		-0.914182	0.19674	1.53e-05		-0.130968	0.167612	0.919807		-0.274354	0.206827	0.269627		-1.49087	0.172074	4.6e-17		0.795401	0.203068	0.000340734		0.901537	0.172566	5.55e-07
holC	DNA polymerase III subunit chi	245.485	4		-0.783162	0.202027	0.000372866		-0.336978	0.182889	0.529753		0.632404	0.200463	0.00384998		-0.442246	0.184216	0.0269572		-0.308265	0.201132	0.207489		-0.414273	0.185926	0.0413535
holD	DNA polymerase III subunit psi	129.205	7		-0.860869	0.341121	0.0252542		0.154984	0.318858	0.957799		-0.386865	0.349262	0.367038		-1.61356	0.323718	1.73e-06		-0.23774	0.362679	0.623013		0.0959378	0.327353	0.817236
holE	DNA polymerase III subunit theta	45.6725	2		-0.210776	0.328358	0.625628		0.656576	0.297949	0.352996		0.33264	0.321627	0.402488		-0.23201	0.282989	0.499827		0.200581	0.31383	0.632068		-0.185985	0.285045	0.589195
hpf	ribosome hibernation-promoting factor	810.268	2		0.895591	0.15507	5.48e-08		-0.156875	0.151738	0.874375		0.517242	0.149968	0.00144625		0.937594	0.149487	1.42e-09		0.3848	0.14843	0.0228378		0.164795	0.146445	0.328371
hpt	hypoxanthine phosphoribosyltransferase	844.134	7		-1.31074	0.166282	6.5e-14		0.113191	0.158231	0.927694		-0.809688	0.174167	1.15e-05		-1.49866	0.158996	6.45e-20		0.440136	0.176759	0.0295874		-0.31166	0.160516	0.0785793
hrpA	ATP-dependent RNA helicase HrpA	1371.23	7		0.516614	0.145035	0.00113793		0.0857721	0.139994	0.943624		0.196493	0.142712	0.249675		-0.437459	0.139899	0.00333208		0.387965	0.14197	0.0157307		0.422534	0.139557	0.00462375
hrpB	putative ATP-dependent RNA helicase HrpB	301.171	7		0.598374	0.137146	5.34e-05		0.244762	0.114866	0.386948		-0.552004	0.131443	8.34e-05		-0.448342	0.114166	0.000187145		0.949485	0.130834	5.92e-12		-0.0217295	0.114267	0.880816
hscA	iron-sulfur cluster biosynthesis chaperone HscA	1587.33	6		-0.937236	0.188945	3.64e-06		-0.49196	0.184149	0.20094		-1.50403	0.195302	1.31e-13		-1.82196	0.185433	1.77e-21		0.863711	0.198961	6.33e-05		3.19928	0.184998	6.22e-65
hscB	co-chaperone for	471.388	6		-1.73336	0.278527	4.34e-09		-0.92945	0.262314	0.0256468		-2.10513	0.32341	4.63e-10		-2.16691	0.266699	3.5e-15		1.99208	0.326267	9.21e-09		3.66488	0.265475	8.17e-42
hscC	chaperone protein HscC	25.7455	3		-1.03543	0.355585	0.00884252		0.515229	0.371328	0.745047		-0.790626	0.409399	0.0920828		1.69378	0.320951	3.92e-07		-0.455907	0.479622	0.457679		-1.43039	0.302631	6.44e-06
hsdM	type I restriction enzyme EcoKI methyltransferase component	336.459	7		-0.297432	0.182698	0.170179		0.261795	0.172984	0.697484		-1.72191	0.197702	4.12e-17		-1.59288	0.175664	1.52e-18		1.01347	0.204263	3.93e-06		0.235662	0.177998	0.243738
hsdR	type I restriction enzyme EcoKI endonuclease component	810.227	6		0.234208	0.242623	0.439777		0.196961	0.245805	0.919807		-0.495924	0.242596	0.072875		2.07177	0.242916	1.41e-16		-2.73346	0.256511	1.49e-24		-4.30212	0.250662	5.48e-64
hsdS	type I restriction enzyme EcoKI specificity protein	169.694	7		-0.357332	0.223873	0.179877		-0.07566	0.213466	0.978116		-2.27761	0.258998	2e-17		-1.40534	0.218257	5.03e-10		0.742742	0.280718	0.0198849		0.275634	0.223958	0.281363
hslJ	lipoprotein implicated in Novobiocin resistance	104.354	6		-1.65898	0.356234	1.46e-05		0.421392	0.310285	0.758114		1.55269	0.356276	4.23e-05		-2.00915	0.317943	1.06e-09		0.685462	0.322369	0.0686986		0.520993	0.324834	0.151932
hslO	molecular chaperone Hsp33	816.651	2		-2.18694	0.260115	1.18e-15		0.164104	0.253863	0.941914		0.276618	0.263539	0.39561		-0.557669	0.253819	0.0444613		1.36594	0.259249	8.81e-07		1.18372	0.253229	8.22e-06
hslR	heat shock protein Hsp15	294.507	3		-2.58702	0.313733	4.1e-15		-0.0485995	0.294119	0.996753		0.801124	0.320517	0.0250736		-0.385358	0.294185	0.254589		1.19595	0.306273	0.000356861		1.57722	0.292149	2.22e-07
hslU	ATPase component of the HslVU protease	2552.97	3		-2.20071	0.406641	3.85e-07		0.0567945	0.406984	0.997096		0.297133	0.407126	0.569194		1.04403	0.406478	0.0173363		0.733213	0.406687	0.130336		1.17719	0.405827	0.00683924
hslV	peptidase component of the HslVU protease	608.845	3		-2.76208	0.441789	3.66e-09		0.227309	0.437952	0.952764		1.20789	0.443362	0.0136736		0.900555	0.436486	0.0607151		0.178104	0.4396	0.773473		1.519	0.434768	0.00100572
hspQ	heat shock protein, hemimethylated DNA-binding protein	1498.01	2		-0.286175	0.17725	0.174241		0.271341	0.175555	0.684251		2.15578	0.173559	1.53e-33		-0.606383	0.175231	0.00107539		0.907238	0.168449	4.9e-07		2.35065	0.171968	5.05e-41
hsrA	putative transporter HsrA	97.5389	4		0.559245	0.262101	0.0628033		-0.103016	0.256689	0.972855		-0.0688947	0.253569	0.85039		1.2039	0.246113	2.71e-06		-1.16285	0.275578	0.000103004		-2.06652	0.253089	2.22e-15
htpG	chaperone protein HtpG	5806.15	3		-2.24379	0.373777	1.56e-08		0.536895	0.373869	0.733312		0.291291	0.374011	0.540667		1.77564	0.373546	5.25e-06		0.48002	0.37385	0.300478		-1.46131	0.373438	0.000209572
htpX	zinc dependent endoprotease	2061.27	2		-1.48978	0.175932	7.5e-16		0.0438475	0.169147	0.993464		1.34976	0.175773	1.55e-13		-0.561182	0.169169	0.00176979		0.0944728	0.172597	0.686991		1.2929	0.168916	1.19e-13
htrE	putative fimbrial usher protein HtrE	6.94129	6		0.560807	0.538662	0.402247		0.294501	0.39948	0.92741		-1.15306	0.574352	0.078792		-1.34687	0.431711	0.00340838		-2.1738	1	0.100164		-0.35359	0.521499	0.572937
hupA	DNA-binding protein HU-alpha	2973.48	6		-0.376183	0.200106	0.106315		0.0663998	0.199566	0.983317		-0.626147	0.200579	0.00426498		0.649498	0.199354	0.00216634		-2.5667	0.20758	1.25e-32		-4.36847	0.202975	6.84e-100
hupB	DNA-binding protein HU-beta	1725.56	6		0.498999	0.18054	0.013357		0.0653953	0.180887	0.975789		-1.2981	0.181262	6.04e-12		1.11654	0.180074	2.19e-09		-1.55239	0.187506	3.03e-15		-2.52234	0.181428	2.18e-42
hyaA	hydrogenase 1 small subunit	516.984	8		4.94171	1.2866	0.000421395		-1.90694	1.04068	0.531187		5.38717	0.518654	7.04e-24		4.07177	0.969584	6.19e-05		0.667885	0.460095	0.235368		3.31509	0.492921	8.31e-11
hyaB	hydrogenase 1 large subunit	682.427	5		5.22262	1.27552	0.000161243		-0.0297458	0.708058	0.999614		5.44795	0.490248	3.99e-27		1.80824	0.621576	0.00655645		0.319343	0.441102	0.581636		4.09848	0.478311	8.01e-17
hyaC	hydrogenase 1 cytochrome b subunit	377.749	5		3.29148	1.15648	0.0106544		-0.48513	0.652947	0.926588		5.38357	0.547075	1.54e-21		0.570479	0.630292	0.451382		0.73386	0.445083	0.171744		3.97285	0.511887	5.3e-14
hyaD	putative hydrogenase 1 maturation protease HyaD	349.988	5		1.47711	0.678727	0.0574573		0.257244	0.599628	0.967269		4.62136	0.503555	7.09e-19		0.63894	0.556454	0.324639		0.888255	0.441575	0.0869293		2.66064	0.48742	1.62e-07
hyaE	putative HyaA chaperone	197.685	5		2.32719	0.892261	0.0203753		0.0860218	0.655368	0.99769		4.40923	0.530402	1.08e-15		0.28206	0.61726	0.72611		0.575294	0.437191	0.287222		3.43901	0.514349	1.07e-10
hyaF	protein HyaF	377.566	5		0.944238	0.595325	0.182633		-0.121407	0.5281	0.994752		5.01608	0.455181	1.04e-26		-0.0530735	0.519215	0.944296		0.637386	0.37234	0.153769		3.58451	0.4445	4.97e-15
hybA	hydrogenase 2 iron-sulfur protein	414.093	8		4.63792	0.530318	7.79e-17		0.390575	0.545576	0.927694		-1.18941	0.514336	0.040125		3.96258	0.528071	3.73e-13		-3.33159	0.530777	3.34e-09		-2.78258	0.518075	2.58e-07
hybB	hydrogenase 2 membrane subunit	247.83	8		4.19808	0.499421	1.19e-15		0.41063	0.501395	0.917388		-1.02413	0.476059	0.0580595		3.28437	0.486337	6.71e-11		-3.11766	0.50104	4.67e-09		-3.03357	0.481549	1.26e-09
hybC	hydrogenase 2 large subunit	593.924	6		3.14645	0.377539	2.09e-15		0.294727	0.377304	0.919807		-0.659057	0.370811	0.125165		2.24526	0.373296	6.64e-09		-2.71428	0.379699	1.23e-11		-2.01701	0.371883	1.95e-07
hybD	putative hydrogenase 2 maturation protease	208.455	6		2.58374	0.321317	1.96e-14		0.0661334	0.312726	0.995425		-0.546611	0.303127	0.119117		1.29245	0.306597	5.78e-05		-1.56612	0.317879	4.62e-06		-0.697021	0.302149	0.034141
hybE	hydrogenase 2-specific chaperone	149.625	3		2.12565	0.362333	3.31e-08		-0.142782	0.359652	0.973553		-0.889504	0.350635	0.0227144		1.55372	0.35313	2.62e-05		-1.49139	0.3704	0.000224013		-1.02643	0.348075	0.00589702
hybF	hydrogenase maturation protein HybF	26.0461	8		3.45187	0.585356	2.8e-08		0.149953	0.457548	0.983503		-0.433073	0.414253	0.397445		1.21426	0.426213	0.00782838		-3.18235	0.624026	2.03e-06		-0.57481	0.403964	0.206992
hybG	hydrogenase 2 accessory protein	30.8336	6		1.91637	0.410677	1.4e-05		0.250022	0.399294	0.943624		-0.402225	0.353946	0.353316		1.39068	0.362534	0.000267976		-1.77883	0.444739	0.000248505		-0.915239	0.341891	0.013007
hybO	hydrogenase 2 small subunit	661.855	8		4.82145	0.521994	1.14e-18		0.945871	0.537296	0.550016		-1.01676	0.509779	0.0811745		3.93933	0.519354	2.05e-13		-3.40653	0.519931	6.08e-10		-3.43586	0.514509	1.13e-10
hycC	formate hydrogenlyase subunit HycC	6.06458	6		1.0516	0.730613	0.230686		0.865924	0.647283	0.766695		0.174079	0.536546	0.819222		0.0431756	0.540067	0.957177		-0.952815	0.676111	0.251656		1.24249	0.447279	0.00974439
hycE	formate hydrogenlyase subunit HycE	11.2558	7		0.313201	0.492574	0.628378		-0.44289	0.42946	0.874375		-0.25777	0.457125	0.667232		0.1901	0.427838	0.733612		0.740164	0.450757	0.174085		0.0883624	0.392933	0.859184
hycG	formate hydrogenlyase subunit HycG	11.9547	7		0.431893	0.564988	0.551409		-0.00776359	0.392428	0.999845		0.32321	0.469269	0.593753		-0.0770289	0.383047	0.887059		0.477799	0.440156	0.388864		0.358331	0.351596	0.380373
hycH	formate hydrogenlyase assembly protein	16.7185	7		0.392912	0.470029	0.510656		0.0466843	0.35981	0.99769		0.444852	0.400086	0.364902		0.307439	0.334689	0.444115		0.76503	0.354304	0.0639577		-0.00146863	0.305662	0.999451
hycI	hydrogenase 3 maturation protease	52.7397	2		1.0064	0.305232	0.00272685		0.101793	0.293711	0.978116		-0.00934827	0.269406	0.985054		1.24819	0.266044	6.99e-06		0.367869	0.267374	0.264127		-0.370195	0.240948	0.171388
hydN	putative electron transport protein HydN	6.76222	4		0.170627	0.902577	0.89664		-0.00396452	0.380145	0.999861		0.25708	0.81101	0.823835		0.175335	0.359995	0.707993		-0.335503	0.851208	0.780625		0.370298	0.325955	0.32382
hyfB	hydrogenase 4 component B	10.1316	6		-1.13762	0.522544	0.0573948		-0.732766	0.440134	0.610895		0.831542	0.519803	0.173306		-0.154615	0.465732	0.805876		-0.162289	0.479914	0.815985		1.62508	0.383882	5.7e-05
hyfF	hydrogenase 4 component F	16.0203	2		0.589963	0.501715	0.336685		0.141295	0.333762	0.969706		0.473691	0.407798	0.342127		-0.500842	0.332002	0.184274		0.4778	0.362711	0.286606		1.71345	0.287288	9.48e-09
hyfG	hydrogenase 4 catalytic subunit HyfG	32.3932	2		0.502877	0.407768	0.312285		0.264781	0.388522	0.93684		0.426756	0.362515	0.334821		0.861981	0.348894	0.0224718		0.635923	0.337597	0.111596		0.331695	0.30837	0.351887
hyfH	hydrogenase 4 component H	8.30646	2		0.733746	0.774583	0.449635		0.584058	0.521232	0.863218		1.06705	0.576491	0.108311		-0.00151572	0.461797	1		0.259075	0.48215	0.692739		0.218088	0.427034	0.677287
hyfI	hydrogenase 4 catalytic subunit HyfI	7.91034	2		0.619534	0.683228	0.471254		-0.439564	0.539773	0.917388		0.448851	0.546945	0.515361		1.23534	0.491944	0.0201994		0.253637	0.518773	0.722507		0.0928633	0.387137	0.849933
hyfJ	putative hydrogenase 4 assembly protein	5.0552	2		-0.103117	0.768487	0.929845		0.679941	0.582896	0.84289		0.522962	0.700707	0.559906		0.592038	0.479004	0.285584		0.17573	0.647807	0.856181		0.0846179	0.41403	0.871406
hyfR	DNA-binding transcriptional activator HyfR	17.8607	2		-0.20865	0.444925	0.728385		0.192504	0.383175	0.954119		0.789073	0.409337	0.0926021		0.468873	0.344415	0.235175		-0.0996506	0.373575	0.857873		0.356197	0.30026	0.300104
hyi	hydroxypyruvate isomerase	8.02608	5		1.61142	1.36798	0.335754		-0.0962396	1.14381	0.999614		3.88817	0.932607	9.45e-05		0.969245	1.04351	0.437752		-1.08889	0.783514	0.259076		0.94658	0.879057	0.351336
hypA	hydrogenase 3 nickel incorporation protein HypA	61.6041	8		4.49828	0.652393	6.35e-11		1.1539	0.703994	0.634624		-1.66266	0.568309	0.00769094		3.50655	0.608516	2.86e-08		-0.988569	0.595895	0.168829		-3.78788	0.605407	1.64e-09
hypB	hydrogenase isoenzymes nickel incorporation protein HypB	292.347	3		4.15868	0.553734	9.71e-13		0.421544	0.572298	0.927682		-1.624	0.536963	0.00575853		3.97518	0.551498	3.03e-12		-1.11352	0.543984	0.0810808		-3.81337	0.545706	1.41e-11
hypC	hydrogenase 3 maturation protein HypC	34.7963	3		4.24274	0.715457	2.32e-08		0.192166	0.668212	0.989841		-1.95535	0.597664	0.00262703		3.56042	0.617261	2.78e-08		-0.952514	0.660769	0.239372		-3.56303	0.60574	1.53e-08
hypD	Fe-(CN)2CO cofactor assembly scaffold protein HypD	226.725	3		4.12102	0.492778	1.67e-15		0.352965	0.484138	0.927682		-1.47397	0.463002	0.00350712		3.41558	0.4701	2.03e-12		-0.574904	0.470203	0.323906		-2.94385	0.464354	9.84e-10
hypE	hydrogenase maturation protein, carbamoyl dehydratase	154.903	3		3.63395	0.500535	5.63e-12		0.519662	0.480377	0.863221		-1.0638	0.456595	0.0384939		3.00706	0.462368	3.35e-10		0.0817985	0.462348	0.909201		-2.03294	0.453457	1.94e-05
hypF	carbamoyltransferase HypF	133.203	3		2.54859	0.404794	2.8e-09		-0.205049	0.405394	0.954119		-1.26662	0.385307	0.00249431		1.94196	0.394332	2.31e-06		0.191351	0.392358	0.7233		-1.4639	0.385988	0.000333381
hypT	DNA-binding transcriptional dual regulator HypT	213.267	6		-0.118163	0.34134	0.800925		-0.226783	0.327136	0.930886		1.74726	0.331806	5.83e-07		-0.529595	0.328315	0.153086		-1.50093	0.330637	2.7e-05		0.622118	0.326151	0.0842188
hyuA	phenylhydantoinase	20.1015	2		1.03492	0.795236	0.283243		-0.496922	0.767485	0.941476		2.86823	0.596719	5.57e-06		1.50337	0.701572	0.0506286		-0.470785	0.49978	0.461755		0.628421	0.547992	0.318647
iaaA	isoaspartyl dipeptidase proenzyme	441.048	2		1.84771	0.328626	1.25e-07		-0.0933671	0.329726	0.989841		1.13012	0.315358	0.000900486		1.55222	0.32329	4.18e-06		0.354731	0.313509	0.365419		0.856141	0.314532	0.0114477
iadA	isoaspartyl dipeptidase	797.295	6		-0.524187	0.319626	0.16689		0.169853	0.314079	0.952764		2.31467	0.31631	2.05e-12		-0.564171	0.314175	0.107409		-1.16438	0.314248	0.000750363		-0.587887	0.3153	0.0919142
iap	alkaline phosphatase isozyme conversion protein	40.6686	4		0.385324	0.250097	0.196043		0.0567484	0.210326	0.990778		-1.14308	0.269134	6.82e-05		-1.1694	0.220228	3.31e-07		-0.623269	0.334284	0.116005		-0.246703	0.240251	0.376743
ibaG	acid stress protein IbaG	323.616	2		-1.77314	0.246387	8.68e-12		-0.0525802	0.227922	0.994752		-1.65413	0.285419	3.32e-08		-1.40395	0.229656	3.7e-09		0.942634	0.297911	0.00452514		1.27184	0.229418	1.02e-07
ibpA	small heat shock protein IbpA	609.327	8		-5.59085	0.659762	7.17e-16		0.545558	0.655409	0.917388		1.25076	0.663077	0.100858		1.03815	0.653149	0.159995		0.585345	0.656706	0.488033		0.652511	0.651511	0.389426
ibpB	small heat shock protein IbpB	231.054	8		-8.12075	0.981391	3.3e-15		0.217409	0.936816	0.994752		1.14262	1.00695	0.35416		1.74402	0.927692	0.0900121		1.07033	0.95854	0.372639		1.30258	0.91833	0.208483
icd	isocitrate dehydrogenase	7695.09	4		-0.731019	0.220305	0.00255175		-0.00820782	0.220235	0.999614		1.60028	0.220124	2.86e-12		1.58622	0.21992	2.94e-12		-0.746483	0.219894	0.00217177		-0.174253	0.219605	0.505308
iclR	DNA-binding transcriptional repressor IclR	394.382	4		-0.695432	0.189863	0.000798447		-0.127684	0.177948	0.927694		-0.252273	0.19396	0.279982		-1.02512	0.179459	3.76e-08		-0.529252	0.202779	0.0218174		1.49606	0.178168	3.37e-16
idi	isopentenyl-diphosphate Delta-isomerase	163.352	5		1.44107	0.30514	1.09e-05		-0.23316	0.318508	0.927682		1.857	0.270209	4.38e-11		0.871994	0.303728	0.00735245		-1.05275	0.264615	0.000269458		-0.602616	0.290493	0.0587517
idnD	L-idonate 5-dehydrogenase	23.5577	8		0.42018	0.37721	0.36563		-3.39192	1.28389	0.209994		-0.246597	0.366432	0.603734		6.31546	1.2209	6.73e-07		-0.870873	0.407679	0.0671384		-2.92169	0.502294	2.22e-08
idnK	D-gluconate kinase, thermosensitive	12.5998	3		0.300432	0.381085	0.537392		0.333968	0.593289	0.947011		-0.445083	0.377544	0.334106		2.63859	0.454548	2.25e-08		-1.60347	0.540025	0.00813109		-2.87632	0.465375	2.62e-09
idnO	5-keto-D-gluconate 5-reductase	16.0342	3		1.04908	0.378541	0.01307		0.179833	0.809748	0.995425		-0.544362	0.34695	0.182017		2.39753	0.625667	0.000272		-1.19585	0.43753	0.0157185		-1.71831	0.483928	0.000820641
idnR	DNA-binding transcriptional dual regulator IdnR	47.4605	4		-1.18171	0.285895	0.000138643		0.0407551	0.265885	0.996753		0.464902	0.295154	0.179999		0.378514	0.253119	0.18823		-1.10125	0.322964	0.00207818		-0.474394	0.247999	0.0832629
idnT	L-idonate/5-ketogluconate/gluconate transporter	19.1408	6		0.624573	0.3844	0.171095		0.114823	0.319072	0.976469		-0.292142	0.356833	0.516439		0.127743	0.299729	0.744211		-1.50534	0.485524	0.00552173		0.12038	0.280784	0.730621
ihfA	integration host factor subunit alpha	2748.53	4		0.433943	0.134519	0.00343059		-0.120242	0.130907	0.899387		1.48626	0.132277	1.09e-27		-0.264252	0.130872	0.0669496		-1.00039	0.131922	5.83e-13		0.0842715	0.13078	0.594247
ihfB	integration host factor subunit beta	1390.12	2		0.478866	0.144778	0.00264156		0.0156103	0.139331	0.999614		0.877333	0.141709	3.31e-09		-0.538212	0.139386	0.000242665		-0.136742	0.140681	0.447047		0.231755	0.139358	0.136369
ileS	isoleucine--tRNA ligase	4484.85	7		-0.0343301	0.118884	0.83449		-0.0723618	0.117624	0.943624		-1.07633	0.119582	3.31e-18		-0.329002	0.117627	0.00911346		0.804057	0.120022	2.41e-10		0.128326	0.11757	0.344232
ilvA	threonine deaminase	180.177	6		-1.47436	0.259727	9.29e-08		-0.361349	0.20763	0.5618		0.906176	0.259841	0.00126296		-1.71731	0.214169	7.97e-15		-0.389363	0.259014	0.217336		1.47367	0.213695	2.67e-11
ilvB	acetohydroxy acid synthase I subunit IlvB	1208.16	1		-3.77161	0.42138	1.37e-17		0.720209	0.416966	0.569385		0.677033	0.424021	0.174042		-0.540283	0.416632	0.259851		3.03838	0.418944	6.08e-12		1.67948	0.416189	0.00012916
ilvC	ketol-acid reductoisomerase (NADP(+))	715.482	6		-2.78647	0.488716	8.14e-08		-0.402056	0.48203	0.917388		1.11895	0.490306	0.0430736		-1.43183	0.482446	0.00547351		-1.0168	0.490783	0.0768495		-2.68789	0.486683	1.14e-07
ilvD	dihydroxy-acid dehydratase	427.011	2		-2.22051	0.195631	1.06e-27		-0.312186	0.157968	0.463287		0.922807	0.201958	1.66e-05		-1.31763	0.159949	1.46e-15		0.420366	0.186753	0.0522171		0.85644	0.159978	2.82e-07
ilvE	branched-chain-amino-acid aminotransferase	321.494	6		-1.98315	0.21256	5.09e-19		-0.381056	0.177853	0.37936		1.02964	0.216416	6.99e-06		-1.04242	0.179807	2.35e-08		-0.533712	0.213276	0.0287022		0.370114	0.180243	0.0615655
ilvG	non-coding	940.844	6		-3.78905	0.324916	3.98e-29		0.126769	0.313388	0.972855		-0.0897013	0.334476	0.852434		-1.96352	0.314095	1.6e-09		0.851987	0.331224	0.024044		0.954093	0.314295	0.00451405
ilvH	acetolactate synthase/acetohydroxybutanoate synthase, regulatory subunit	20.5267	2		0.0115338	0.419464	0.990297		-0.46799	0.331621	0.73677		0.567611	0.386599	0.215051		1.15057	0.307556	0.000384825		0.097098	0.356448	0.855463		-0.349377	0.266805	0.249378
ilvI	acetolactate synthase/acetohydroxybutanoate synthase, catalytic subunit	69.1751	2		-0.447917	0.23656	0.103575		-0.50149	0.200462	0.242329		0.137233	0.237997	0.659943		1.01641	0.190676	2.98e-07		0.449538	0.226205	0.0909669		0.0966776	0.169164	0.638392
ilvL	ilvXGMEDA operon leader peptide	36.19	7		-1.31922	0.649049	0.0781877		0.245603	0.594922	0.971838		-0.589152	0.688088	0.496082		-2.12925	0.606642	0.000899529		0.407502	0.698435	0.665208		0.826771	0.612005	0.233002
ilvM	acetolactate synthase II subunit IlvM	34.9651	6		-2.30443	0.575675	0.000230576		-0.483916	0.306494	0.666566		-3.36299	1.29548	0.0194006		-1.80063	0.323789	8.65e-08		1.79885	1	0.324141		1.28417	0.325124	0.000181293
ilvN	acetohydroxy acid synthase I subunit IlvN	229.103	1		-2.88549	0.462316	3.9e-09		0.418587	0.441723	0.894049		-0.0649519	0.481176	0.932122		-0.333218	0.440545	0.537189		3.22905	0.46124	3.29e-11		1.67577	0.438522	0.000298301
ilvX	uncharacterized protein IlvX	6.39646	6		-1.2761	1.83184	0.593213		0.229591	0.786957	0.989841		0	1.83184	1		-2.95319	0.817352	0.000621112		0	2	1		0.688525	0.841054	0.490338
ilvY	DNA-binding transcriptional dual regulator IlvY	70.8909	4		0.682026	0.286371	0.0357137		0.176143	0.198743	0.900652		0.0568184	0.2491	0.877694		-0.0269096	0.195901	0.924377		-0.406372	0.272903	0.222745		-0.675745	0.197689	0.00130853
inaA	putative lipopolysaccharide kinase InaA	135.508	2		-0.740289	0.195586	0.000517805		-0.831499	0.151522	3.07e-05		0.640657	0.194634	0.00246219		0.268263	0.151884	0.114066		1.49137	0.160019	4.45e-19		1.17119	0.134301	2.24e-17
infA	translation initiation factor IF-1	759.159	2		-2.17728	0.362071	1.47e-08		0.00225291	0.357579	0.999861		-2.57517	0.384629	1.4e-10		-2.2088	0.358821	2.87e-09		0.915669	0.396259	0.0455247		-0.547878	0.361194	0.177345
infB	translation initiation factor IF-2	9885.94	7		-0.556524	0.194745	0.0103205		-0.126712	0.194084	0.939666		-1.27178	0.195371	4.62e-10		-2.34161	0.194233	1.93e-31		1.2954	0.195426	3.77e-10		0.716641	0.194306	0.000495664
infC	translation initiation factor IF-3	13875.9	7		-0.689091	0.163147	9.53e-05		0.0870146	0.162771	0.952764		-0.890596	0.163478	2.25e-07		-1.40842	0.162822	5.17e-17		0.988888	0.163492	1.29e-08		0.393109	0.162865	0.026318
insA	non-coding	122.557	4		-0.411891	0.215767	0.100526		-0.360383	0.193178	0.515891		-0.876372	0.232852	0.000466618		-0.736769	0.196754	0.000379698		-0.195762	0.258064	0.563571		0.879866	0.194365	1.6e-05
insB1	non-coding	77.8911	4		-0.38175	0.275966	0.250539		-0.24643	0.197369	0.804219		-0.602287	0.294039	0.072314		-1.06266	0.203604	5.29e-07		-0.9121	0.381289	0.0374795		1.42648	0.20014	5.39e-12
insC1	non-coding	364.337	2		0.332611	0.163006	0.0769839		-0.00593208	0.168328	0.999614		0.827297	0.155699	4.55e-07		0.608348	0.16188	0.000361008		0.0264262	0.152234	0.911008		0.228848	0.153835	0.186495
insD1	non-coding	431.721	2		0.296674	0.143107	0.071678		-0.117066	0.138993	0.916695		0.816902	0.13514	7.91e-09		0.498995	0.135465	0.000477669		-0.272362	0.1334	0.0819139		0.0475259	0.130626	0.772371
insE1	non-coding	122.241	2		0.681443	0.160845	9.07e-05		-0.069264	0.160057	0.967269		-0.187636	0.150422	0.303414		0.0290984	0.154489	0.893382		0.00292989	0.15589	0.99622		0.650069	0.140168	9.74e-06
insF1	non-coding	76.8866	4		0.600649	0.287958	0.0696892		-0.189842	0.264606	0.927694		-0.333091	0.274654	0.318895		-0.213132	0.265392	0.510046		-0.693764	0.304045	0.0485369		0.942451	0.255842	0.000503685
insG	KpLE2 phage-like element; IS4 putative transposase	94.5603	4		-0.716433	0.183798	0.000344282		-0.219431	0.155127	0.73677		-0.0890711	0.192131	0.730942		0.0273967	0.15317	0.899647		-0.31561	0.207734	0.21177		-1.18926	0.16498	3.06e-12
insH1	non-coding	4220.93	2		0.27563	0.199785	0.251955		0.152443	0.200101	0.924043		-1.2175	0.200014	6.21e-09		0.915467	0.199733	1.15e-05		0.118559	0.200586	0.66109		-0.953618	0.199603	5.07e-06
insI1	non-coding	543.928	4		0.112166	0.298217	0.783133		-0.311626	0.295417	0.866628		0.0595737	0.298238	0.895029		0.745224	0.294679	0.0192339		-0.810372	0.30192	0.0179574		-1.08374	0.295589	0.000536437
insJ	insertion element IS150 protein InsA	40.6149	6		-2.57941	0.658595	0.000320702		-0.272748	0.309485	0.904887		-0.641654	0.894324	0.575776		-3.86868	0.366537	1.62e-24		0.202497	0.960555	0.89146		2.67378	0.371312	3.23e-12
insK	IS150 conserved protein InsB	31.0772	6		-1.77105	0.547291	0.00332191		-0.316331	0.192603	0.632625		-0.659253	0.729627	0.470842		-4.29322	0.331065	4.17e-36		1.27626	0.688929	0.118672		2.97227	0.34085	2.25e-17
insL1	non-coding	928.782	2		-1.64778	0.202683	9.92e-15		0.387509	0.197622	0.475462		-0.565761	0.208139	0.0139108		-0.286185	0.197155	0.202793		1.09214	0.206947	8.43e-07		0.684372	0.196666	0.00105479
insM	non-coding	6.54056	4		1.40397	0.621168	0.0475374		0.264944	0.656999	0.972855		-0.529922	0.53151	0.421614		1.05346	0.558482	0.0888509		-0.449624	0.616967	0.57972		-2.28951	0.671675	0.00134806
insN	non-coding	74.8125	4		-0.174549	0.231459	0.557564		-0.167694	0.180168	0.899387		1.00974	0.209538	5.26e-06		0.347838	0.173123	0.068437		-0.699518	0.206037	0.00217064		-0.0839126	0.163695	0.676154
insO	non-coding	21.2333	4		-1.08224	0.407609	0.0179994		0.250922	0.267503	0.896724		0.797841	0.406449	0.0864857		-0.0825672	0.252717	0.808401		-0.737164	0.417037	0.139442		0.182468	0.239995	0.524091
insQ	putative insertion element transposase InsQ	151.542	2		0.647939	0.167455	0.000382413		-0.640878	0.183953	0.0304906		-0.00283287	0.156416	0.994387		0.941142	0.175738	2.62e-07		-0.424397	0.163225	0.0223641		1.04881	0.145977	3.61e-12
insX	non-coding	30.2161	4		0.351197	0.314617	0.364602		-0.176059	0.265117	0.938262		-1.0841	0.340856	0.00353722		0.33501	0.25749	0.258134		-0.205544	0.401533	0.709321		-0.672511	0.257845	0.0157035
insZ	non-coding	11.0762	4		-0.744839	0.620841	0.326656		-0.398224	0.604807	0.938262		-0.80227	0.672269	0.327484		-0.771812	0.632968	0.292823		-0.137811	0.743334	0.904549		1.48642	0.605127	0.0235845
intA	CP4-57 prophage; integrase	413.237	2		-0.195541	0.168596	0.344224		-0.24417	0.17153	0.73677		0.0102699	0.168777	0.970236		1.13311	0.166831	5.2e-11		0.489397	0.166848	0.00903383		-0.342813	0.161425	0.0525644
intB	non-coding	178.184	6		-0.34574	0.193372	0.127091		-0.213112	0.140225	0.693647		1.02958	0.182163	7.48e-08		-1.59749	0.147276	8.53e-26		-0.755664	0.178022	9.28e-05		0.0328717	0.15509	0.86758
intD	DLP12 prophage; putative integrase	150.717	2		-0.320924	0.208828	0.197186		-0.327249	0.189654	0.569569		-0.192988	0.212714	0.468745		-0.0311787	0.188771	0.907588		-0.100261	0.218314	0.740137		0.452315	0.184562	0.0239382
intE	e14 prophage; putative integrase	26.1356	6		0.607113	0.40764	0.213061		0.0678251	0.405426	0.996753		0.919961	0.35081	0.018091		0.178393	0.378475	0.717004		-2.27353	0.437195	1.24e-06		1.53493	0.322866	5.67e-06
intF	CP4-6 prophage; putative phage integrase	397.877	2		-0.250611	0.146311	0.146386		0.391292	0.157864	0.250698		0.360992	0.144872	0.0255997		0.321184	0.149214	0.0495308		-0.260849	0.144973	0.13125		0.558013	0.141886	0.000193744
intQ	non-coding	5.0841	6		1.42304	1.00851	0.240868		-0.222647	0.837442	0.991425		1.05925	0.65167	0.165662		0.964182	0.745549	0.261232		-1.27221	0.703752	0.129243		1.68169	0.505132	0.00175758
intR	Rac prophage; putative integrase	57.0194	6		-1.58727	0.325893	5.52e-06		-0.0871388	0.185532	0.963749		0.953284	0.336226	0.00995136		-2.45204	0.218763	2.16e-27		0.149821	0.291127	0.707923		1.59215	0.225018	7.77e-12
intS	CPS-53 (KpLE1) prophage; prophage CPS-53 integrase	125.042	6		-0.811026	0.267803	0.00627625		-0.0170132	0.263648	0.999614		-2.0686	0.301457	4.69e-11		-0.417413	0.263029	0.160642		-1.01841	0.371437	0.0153698		-2.54594	0.296525	6.97e-17
intZ	CPZ-55 prophage; putative phage integrase IntZ	161.393	2		-1.41344	0.265386	6.01e-07		-0.469319	0.222119	0.390321		-0.985722	0.307096	0.0032274		-0.106561	0.222428	0.71212		1.2012	0.306259	0.000333741		0.951963	0.219575	3.7e-05
iraD	anti-adaptor protein IraD, inhibitor of sigma(S) proteolysis	102.112	5		4.08526	0.725715	1.2e-07		-0.880238	0.734745	0.836521		1.62675	0.525021	0.00457779		2.93138	0.679297	3.78e-05		1.68573	0.511801	0.00300515		1.64825	0.527139	0.00340202
iraM	anti-adaptor protein IraM, inhibitor of sigma(S) proteolysis	5.36354	8		-2.9556	0.918026	0.00350098		0.343441	0.666102	0.952764		-2.97836	1.47013	0.0758345		-1.81873	0.743886	0.0240735		0	2	1		1.92998	0.727603	0.0139143
iraP	anti-adaptor protein for sigma(S) stabilization	134.118	8		4.5583	0.481368	1.57e-19		0.146423	0.797247	0.99657		0.618132	0.354238	0.133137		4.93951	0.619998	1.17e-14		-1.24751	0.359643	0.00171538		-2.55551	0.404915	1.17e-09
iscA	iron-sulfur cluster insertion protein IscA	1163.64	6		-1.38386	0.242081	7.49e-08		-0.800945	0.236826	0.0381491		-1.39257	0.251607	1.42e-07		-1.58194	0.238251	1.41e-10		1.79324	0.251012	1.26e-11		3.49543	0.237482	2.37e-47
iscR	DNA-binding transcriptional dual regulator IscR	1132.76	8		-3.00093	0.416518	8.2e-12		-1.13414	0.406355	0.153315		-1.24063	0.435379	0.00958524		-1.83801	0.407742	1.62e-05		2.19693	0.431676	2.13e-06		4.53879	0.407145	1.18e-27
iscS	cysteine desulfurase	3564.18	6		-1.65652	0.320653	1.35e-06		-1.03221	0.319649	0.0554349		-2.40496	0.325261	1.19e-12		-1.76998	0.320189	1.03e-07		2.13806	0.325657	5.63e-10		3.97361	0.319953	4.48e-34
iscU	scaffold protein for iron-sulfur cluster assembly	1303.47	6		-1.353	0.278444	5.81e-06		-0.996236	0.274947	0.0202682		-1.90749	0.288415	2.38e-10		-1.58317	0.276247	3.39e-08		2.02526	0.288566	2.93e-11		3.71593	0.275549	5.75e-40
iscX	accessory iron-sulfur cluster assembly protein IscX	375.931	6		-1.18441	0.219019	3.91e-07		-0.35756	0.194784	0.531184		-1.72629	0.262263	2.91e-10		-1.50524	0.197909	1.76e-13		0.860813	0.279029	0.00577905		2.74635	0.196338	6.68e-43
ispA	geranyl diphosphate/farnesyl diphosphate synthase	469.745	2		-0.636664	0.144993	4.72e-05		-0.125071	0.137034	0.899387		-1.24071	0.155982	1.89e-14		-0.243181	0.136902	0.111907		0.148356	0.166506	0.488033		0.33204	0.135894	0.0243752
ispB	all-trans-octaprenyl-diphosphate synthase	725.034	4		-0.34326	0.13065	0.0193366		0.130763	0.12808	0.87536		-0.477831	0.132647	0.000847334		-0.679389	0.128274	3.55e-07		-0.30482	0.136929	0.0551475		-0.0434608	0.12905	0.790071
ispD	2-C-methyl-D-erythritol 4-phosphate cytidylyltransferase	250.592	4		-0.29233	0.206908	0.240233		0.0538535	0.1897	0.989841		-0.930694	0.214839	4.74e-05		-1.28209	0.191744	1.04e-10		-0.543901	0.239299	0.0495745		-1.05661	0.198374	3.26e-07
ispE	4-(cytidine 5\\'-diphospho)-2-C-methyl-D-erythritol kinase	645.938	7		0.170089	0.215058	0.536672		0.224894	0.207021	0.863221		-0.702427	0.215968	0.00279463		-1.15949	0.207497	7.48e-08		0.765141	0.216593	0.00138725		-0.091021	0.208275	0.725715
ispF	2-C-methyl-D-erythritol 2,4-cyclodiphosphate synthase	201.881	4		0.0210706	0.175353	0.939441		0.0526928	0.154525	0.981062		-0.856255	0.181097	8.03e-06		-0.984181	0.156437	1.26e-09		-1.09431	0.221972	4.55e-06		-1.35878	0.167303	3.15e-15
ispG	(E)-4-hydroxy-3-methylbut-2-enyl-diphosphate synthase (flavodoxin)	1421.45	7		-0.124179	0.0933918	0.271613		-0.163637	0.0844397	0.484384		0.147494	0.0923272	0.173951		-0.549015	0.084757	3.96e-10		0.970109	0.0895019	2.26e-25		0.499974	0.0843469	1.18e-08
ispH	1-hydroxy-2-methyl-2-(E)-butenyl 4-diphosphate reductase	580.317	7		-0.971962	0.123685	7.82e-14		0.0490341	0.108369	0.966733		-0.915712	0.135834	1.04e-10		-0.754958	0.10894	2.05e-11		1.30264	0.135134	2.42e-20		0.334267	0.108925	0.00408033
ispU	undecaprenyl diphosphate synthase	764.074	7		-1.13568	0.149655	5.42e-13		-0.100209	0.136226	0.927682		-0.705467	0.159679	3.25e-05		-1.06958	0.136827	3.65e-14		0.862936	0.159253	4.14e-07		0.158616	0.137379	0.31504
ivbL	ilvBN operon leader peptide	55.6697	6		-0.557394	0.565847	0.430422		1.15413	0.570403	0.438984		-0.612294	0.57682	0.390192		-0.854963	0.561989	0.179977		0.541309	0.57962	0.465592		2.42299	0.553572	3.1e-05
ivy	periplasmic chaperone, inhibitor of vertebrate C-type lysozyme	498.897	6		1.4987	0.171975	9.83e-17		-0.0989945	0.237053	0.970397		2.10074	0.146648	3.99e-44		1.9556	0.205024	2.39e-20		-1.56076	0.143907	2.15e-25		-1.6848	0.185699	1.03e-18
katE	catalase II	3525.83	5		4.96615	0.397905	3.06e-33		-0.297735	0.443535	0.938262		2.43402	0.353175	3.83e-11		4.41722	0.407909	1e-25		1.45087	0.351811	0.000152116		3.73994	0.353465	4.84e-25
katG	hydroperoxidase I	6212.63	8		1.98716	0.345153	6.04e-08		-0.806679	0.345415	0.312369		1.0288	0.344275	0.00640652		3.62649	0.344956	2.47e-24		-1.60995	0.344457	1.48e-05		-4.89017	0.345674	7.71e-44
kbaZ	tagatose-1,6-bisphosphate aldolase 1 subunit KbaZ	31.3956	3		-0.977283	0.517404	0.104542		0.668382	0.708131	0.895287		-0.731184	0.539365	0.257882		3.80435	0.584574	3.26e-10		0.0597466	0.561615	0.948617		-2.68203	0.519069	7.45e-07
kbl	2-amino-3-ketobutyrate CoA ligase	1852.78	4		0.245555	0.147082	0.158435		0.280801	0.14567	0.488247		-0.425943	0.146903	0.0082916		1.20146	0.144808	9.18e-16		-0.473862	0.148772	0.00422663		-2.55906	0.145725	6.98e-67
kch	K(+) channel Kch	157.44	4		0.684817	0.232757	0.00812672		0.220198	0.239079	0.899387		1.10323	0.212296	8.21e-07		0.708257	0.22338	0.00288501		-0.438253	0.207942	0.0715262		-0.971162	0.222564	3.28e-05
kdgK	2-dehydro-3-deoxygluconokinase	309.544	6		0.537294	0.139965	0.00042474		0.669999	0.137468	0.000316879		-1.74643	0.146638	5.71e-31		0.466731	0.132044	0.000823985		-0.648536	0.176017	0.000809965		-2.82431	0.146602	2.64e-80
kdgR	DNA-binding transcriptional repressor KdgR	432.334	4		0.138809	0.13718	0.416762		0.342697	0.129771	0.209994		-0.0794854	0.135957	0.655088		-0.0494945	0.127442	0.768256		-0.604396	0.141407	8.26e-05		-1.46669	0.13277	3.5e-27
kdgT	2-dehydro-3-deoxy-D-gluconate:H(+) symporter	27.6992	6		-1.21124	0.411761	0.0081376		-0.582977	0.264543	0.352996		-0.1095	0.459686	0.871162		-0.442181	0.272085	0.149508		0.250908	0.458542	0.686991		-0.913153	0.293629	0.00358821
kdpA	K(+) transporting P-type ATPase subunit KdpA	43.4176	6		-2.02976	0.644988	0.00437518		0.22084	0.513321	0.967269		-0.653566	0.744212	0.483964		-5.2191	0.57389	1.21e-18		1.02275	0.736853	0.259514		1.21665	0.597544	0.0640792
kdpB	K(+) transporting P-type ATPase subunit KdpB	50.5375	6		-0.538747	0.337981	0.180438		0.285718	0.149206	0.496221		0.118945	0.336826	0.800544		-3.94201	0.225034	2.25e-65		0.814012	0.30795	0.0200152		1.19808	0.247107	3.62e-06
kdpC	K(+) transporting P-type ATPase subunit KdpC	34.867	6		-0.0746827	0.389652	0.895152		0.0608794	0.22073	0.989841		0.700237	0.344932	0.0751775		-2.47427	0.283675	2.83e-17		1.55408	0.276517	1.41e-07		1.1922	0.297154	0.000141743
kdpD	sensory histidine kinase KdpD	260.048	6		0.758289	0.190531	0.000252413		0.024447	0.147724	0.996753		1.03332	0.159629	5.81e-10		-1.02153	0.153548	1.3e-10		1.06732	0.144887	2.75e-12		0.749355	0.152432	2.61e-06
kdpE	DNA-binding transcriptional activator KdpE	33.0677	6		0.192475	0.377529	0.704519		-0.680778	0.33482	0.433381		0.827955	0.333067	0.025979		-0.712531	0.367565	0.0796255		-0.421951	0.335579	0.310217		0.759775	0.354637	0.0504074
kdsA	3-deoxy-D-manno-octulosonate 8-phosphate synthase	1203.48	4		0.765311	0.150096	1.87e-06		0.149508	0.148004	0.876889		-0.987513	0.150074	2.94e-10		-0.203296	0.14764	0.229288		-0.433262	0.153512	0.0123327		-0.484137	0.147935	0.00212495
kdsB	3-deoxy-manno-octulosonate cytidylyltransferase	603.761	7		0.165592	0.155327	0.38965		0.200386	0.147089	0.757207		-0.894413	0.157954	7.07e-08		-0.500697	0.146871	0.00128845		-0.11327	0.164283	0.60164		-0.849405	0.148538	3.88e-08
kdsC	3-deoxy-D-manno-octulosonate 8-phosphate phosphatase KdsC	311.456	7		-0.65709	0.150845	5.49e-05		-0.00429549	0.126463	0.999614		0.311169	0.152084	0.0726523		-0.696296	0.12728	1.42e-07		0.662942	0.143819	1.98e-05		0.378637	0.126992	0.00533212
kdsD	D-arabinose 5-phosphate isomerase KdsD	410.574	7		0.178036	0.12749	0.24594		-0.0576447	0.113354	0.954119		-0.484958	0.127944	0.00042279		-0.301999	0.113041	0.0130148		0.586407	0.128372	2.38e-05		-0.0979285	0.113001	0.462668
kduD	putative 2-keto-3-deoxy-D-gluconate dehydrogenase	30.8627	3		0.0363866	0.357886	0.951596		0.215265	0.332617	0.941476		0.0203925	0.349818	0.970955		1.97836	0.295486	9.87e-11		-0.0308105	0.353614	0.957956		-1.85732	0.282015	2.06e-10
kduI	5-dehydro-4-deoxy-D-glucuronate isomerase	26.0304	3		-0.9761	0.458626	0.063534		0.227486	0.450759	0.954119		-0.414224	0.488812	0.500241		1.93035	0.423044	1.26e-05		-1.53378	0.601264	0.0253398		-2.29453	0.422519	1.88e-07
kefB	K(+) : H(+) antiporter KefB	145.886	3		-1.41081	0.418385	0.00213756		-0.506867	0.382785	0.773768		1.42834	0.415678	0.00150919		0.610507	0.381252	0.156361		-0.0829117	0.397923	0.891855		1.96955	0.374688	4.7e-07
kefC	K(+) : H(+) antiporter KefC	144.858	2		1.41812	0.260493	3.25e-07		-0.246783	0.27299	0.899387		0.830606	0.229803	0.000812232		1.31579	0.25673	8.57e-07		-0.452218	0.229088	0.0932772		-0.777714	0.240062	0.002367
kefF	regulator of KefC-mediated potassium transport and quinone oxidoreductase	38.0039	2		0.793305	0.387881	0.0762093		0.725853	0.401781	0.541694		1.324	0.30803	5.48e-05		0.183964	0.350113	0.684429		-0.209347	0.285905	0.577806		-0.487001	0.344549	0.210297
kefG	protein required for KefB activity	70.6422	3		-1.99647	0.529688	0.000548266		-0.0981635	0.449462	0.995425		1.57148	0.530558	0.00692854		0.321613	0.445472	0.556631		0.688616	0.473345	0.234604		2.65949	0.433338	3.41e-09
kgtP	alpha-ketoglutarate:H(+) symporter	2718.69	3		-2.92286	0.347408	1.13e-15		-0.605847	0.344807	0.550016		2.03886	0.347688	2.26e-08		-0.541305	0.344985	0.165618		1.06618	0.344935	0.00566896		2.73339	0.344495	1.39e-14
kptA	RNA 2\\'-phosphotransferase	31.0379	3		0.822241	0.325615	0.0251566		-0.832195	0.3642	0.324296		0.250368	0.280544	0.47633		1.40781	0.338996	7.52e-05		-0.637434	0.298483	0.0672028		0.654131	0.244899	0.0132243
kup	K(+):H(+) symporter Kup	266.194	4		-0.0778274	0.261356	0.829107		0.0630639	0.25242	0.994625		-0.524285	0.263557	0.0820495		-0.954714	0.253293	0.00034606		-0.765226	0.274969	0.0137476		-0.312462	0.255616	0.284893
lacI	DNA-binding transcriptional repressor LacI	186.551	2		-0.595231	0.2579	0.0425805		0.116143	0.249247	0.964219		0.173888	0.258084	0.603297		0.310672	0.245867	0.273635		0.598395	0.254587	0.0414478		0.527845	0.241335	0.045378
lafU	non-coding	7.04461	6		0.585896	0.727345	0.528268		0.709406	0.573956	0.81232		1.24761	0.550845	0.0448584		-0.148938	0.493492	0.823905		-0.791477	0.51177	0.202714		1.08612	0.416442	0.0157035
lamB	maltose outer membrane channel/phage lambda receptor protein	2254.76	8		0.213	0.864335	0.859024		1.62523	0.90397	0.541694		-5.00479	0.866133	3.66e-08		8.25439	0.874613	5.77e-20		-2.56255	0.879207	0.00951264		-9.6028	0.884212	2.56e-26
ldcA	murein L,D-carboxypeptidase	128.654	4		-0.0566792	0.16186	0.798886		-0.0152276	0.146624	0.999614		0.208005	0.155113	0.263789		0.455163	0.13703	0.00174475		-0.345972	0.160985	0.0653724		0.231888	0.123618	0.0899058
ldcC	lysine decarboxylase 2	712.54	2		1.76389	0.346256	1.92e-06		-0.0998991	0.332669	0.98885		2.73973	0.328849	9.3e-16		1.6118	0.329222	2.66e-06		-0.94027	0.325199	0.0101508		0.321383	0.325	0.395972
ldhA	D-lactate dehydrogenase	328.238	6		-0.360316	0.272324	0.274199		0.592395	0.26171	0.32902		0.836911	0.269718	0.00451962		-0.0188429	0.259957	0.96109		-0.0526525	0.266418	0.8983		-2.19223	0.265819	1.14e-15
ldrA	small toxic polypeptide LdrA	9.69835	6		-0.909135	1.59619	0.669274		-0.226248	0.390901	0.944764		-0.154933	1.70163	0.956536		-3.31087	0.519406	7.53e-10		2.35813	1	0.157499		2.90196	0.520063	8.36e-08
ldtA	L,D-transpeptidase ErfK	487.723	2		2.33289	0.349453	2.64e-10		-0.153417	0.344997	0.967269		2.07695	0.320535	5.57e-10		2.05982	0.333446	2.52e-09		-0.456425	0.316501	0.23927		0.0556126	0.318974	0.891156
ldtB	L,D-transpeptidase YbiS	584.173	7		-0.349033	0.266824	0.280459		0.150631	0.260941	0.944764		-0.478118	0.268652	0.124574		-1.94276	0.262963	8.62e-13		1.37424	0.266942	1.59e-06		1.12228	0.263368	5.08e-05
ldtC	L,D-transpeptidase YcfS	403.394	6		-0.584896	0.311878	0.107273		0.211699	0.251915	0.917182		0.806567	0.305447	0.0172226		-1.00695	0.252169	0.000143759		2.02586	0.276001	3.31e-12		1.02944	0.251935	0.000104799
ldtD	L,D-transpeptidase LdtD	1064.57	6		0.83343	0.167872	3.57e-06		-0.0709569	0.158616	0.967146		2.0386	0.157039	1.51e-36		1.80272	0.155043	2.16e-29		-0.933631	0.153884	1.16e-08		1.15642	0.150338	8.98e-14
ldtE	L,D-transpeptidase LdtE	1209.91	5		2.9926	0.41651	9.36e-12		-0.586481	0.403022	0.722235		2.86153	0.387972	1.36e-12		2.3952	0.397221	6.08e-09		0.385662	0.384752	0.431598		1.00921	0.386255	0.0155316
lepA	elongation factor 4	2226.15	7		-0.658223	0.20786	0.00411296		0.0460798	0.206103	0.995425		-0.981652	0.209422	9.67e-06		-1.565	0.206506	2.15e-13		1.38294	0.209249	4.27e-10		0.41308	0.206748	0.0696558
lepB	signal peptidase I	1017.45	9		-0.621371	0.191319	0.00320208		-0.0303347	0.186353	0.996753		-1.22981	0.196535	2.23e-09		-1.91015	0.187678	6.67e-23		1.86491	0.195554	6.11e-20		0.823134	0.188166	3.13e-05
leuA	2-isopropylmalate synthase	129.693	6		-1.35965	0.396001	0.0017495		-0.436145	0.2961	0.715006		1.7339	0.382461	1.95e-05		-0.0398098	0.296555	0.926036		1.56247	0.293233	6.53e-07		3.82812	0.269031	2.49e-44
leuB	3-isopropylmalate dehydrogenase	109.414	3		-0.651894	0.353034	0.113653		-0.664209	0.256664	0.227194		2.10707	0.31041	7.65e-11		0.334997	0.255931	0.254872		1.2907	0.220788	4.04e-08		3.26209	0.212735	2.77e-51
leuC	3-isopropylmalate dehydratase subunit LeuC	108.594	6		-0.792419	0.356077	0.0515271		-0.404381	0.250194	0.640676		2.36953	0.314129	4.17e-13		-0.0633919	0.252027	0.858217		1.03007	0.219823	1.41e-05		3.28791	0.217034	4.29e-50
leuD	3-isopropylmalate dehydratase subunit LeuD	87.3182	2		-0.0806579	0.343729	0.866327		-0.329772	0.23455	0.73677		2.11278	0.281343	5.28e-13		-0.113813	0.234513	0.708815		0.828008	0.188233	4.98e-05		2.8707	0.189133	2.8e-50
leuE	leucine exporter	55.6584	6		-1.75015	0.304288	6.23e-08		0.420826	0.263047	0.651577		-0.464009	0.35108	0.271491		-0.021855	0.252263	0.953569		-0.607129	0.410069	0.225697		0.187189	0.246672	0.524521
leuO	DNA-binding transcriptional dual regulator LeuO	16.9334	6		-0.178895	0.355583	0.707759		-0.327517	0.542029	0.943624		1.01791	0.315217	0.00302648		1.80305	0.456023	0.000168701		-1.66457	0.371931	3.58e-05		-0.683059	0.327262	0.057054
leuS	leucine--tRNA ligase	4191.88	7		-0.185976	0.124187	0.210182		-0.00556823	0.122355	0.999614		-0.429268	0.12452	0.00145414		-1.13884	0.122576	2.13e-19		1.47912	0.123936	1.45e-30		0.239034	0.122724	0.0775246
lexA	DNA-binding transcriptional repressor LexA	553.534	4		-0.154688	0.144805	0.388575		-0.0804019	0.137322	0.94432		-0.562493	0.147119	0.000374297		-0.259239	0.137096	0.0880133		-0.952966	0.159934	2.15e-08		-0.593211	0.138046	4.36e-05
lfhA	non-coding	11.5102	5		3.81727	1.27304	0.00687144		-0.225019	0.584576	0.975235		2.00874	0.509375	0.000235672		1.0204	0.536857	0.0862569		-1.83336	0.532132	0.00185302		-0.321667	0.468871	0.567407
lgt	phosphatidylglycerol--prolipoprotein diacylglyceryl transferase	414.576	7		-0.570703	0.17246	0.00262834		-0.00749059	0.140842	0.999614		-0.66624	0.185201	0.000861769		-1.11073	0.141715	3.11e-14		0.825389	0.18482	3.72e-05		-0.333637	0.143462	0.0326345
lhgO	L-2-hydroxyglutarate oxidase	1098.14	5		2.66135	0.541408	4.54e-06		-0.410686	0.572965	0.927694		4.61383	0.430083	2.22e-25		3.05153	0.519841	1.56e-08		1.11973	0.414463	0.0171625		5.5095	0.42428	3.94e-37
lhr	putative ATP-dependent helicase Lhr	260.944	3		1.77434	0.209588	7.59e-16		-0.520403	0.178638	0.112222		0.341375	0.174109	0.0868364		0.862743	0.174964	2.24e-06		0.737333	0.169444	6.06e-05		0.874981	0.163343	2.78e-07
ligA	DNA ligase	731.366	9		-0.511137	0.208416	0.0301733		0.0827941	0.20149	0.971901		-0.366637	0.210272	0.133413		-1.68189	0.202943	9.83e-16		1.8146	0.207407	6.49e-17		0.434938	0.203808	0.0513173
ligB	DNA ligase B	27.3275	2		-0.0729123	0.354018	0.886037		0.0761333	0.278183	0.989841		-0.17636	0.35491	0.709435		0.333852	0.259494	0.263922		0.361299	0.350742	0.417549		0.694583	0.230069	0.00474241
ligT	non-coding	43.7945	4		-0.354155	0.280659	0.299761		-0.141574	0.229117	0.943624		-0.611434	0.297777	0.0715354		-0.517265	0.233094	0.042199		-0.201344	0.34102	0.661219		-0.282908	0.238623	0.300284
lipA	lipoyl synthase	1217.8	4		-0.784977	0.271604	0.0094389		0.294251	0.268958	0.863221		-0.787524	0.27357	0.00882071		-1.51666	0.269284	5.86e-08		-0.942896	0.279477	0.00232753		0.108407	0.269676	0.746385
lipB	lipoyl(octanoyl) transferase	197.602	6		-1.44745	0.275796	8.96e-07		0.171154	0.259627	0.938262		-1.28941	0.303698	6.86e-05		-1.11347	0.260985	4.67e-05		0.221133	0.322806	0.604338		1.50806	0.259585	2.31e-08
lit	e14 prophage; cell death peptidase Lit	106.785	4		0.953922	0.245384	0.000357673		0.168944	0.243861	0.930886		0.865414	0.218836	0.000226128		0.607501	0.229965	0.0141807		-1.12202	0.227473	4.5e-06		-2.10589	0.274199	9.77e-14
livF	branched chain amino acid/phenylalanine ABC transporter ATP binding subunit LivF	13.8289	4		-1.25365	0.572886	0.0559678		-0.11823	0.398516	0.989004		1.03758	0.561362	0.108906		-0.579748	0.406868	0.212017		-1.21342	0.622853	0.0985638		0.0350915	0.408725	0.946016
livG	branched chain amino acid/phenylalanine ABC transporter ATP binding subunit LivG	18.4337	4		-1.47825	0.505833	0.00860002		-0.126693	0.336026	0.975466		0.910472	0.512482	0.125318		-0.664719	0.34405	0.0806852		-0.686807	0.519274	0.284323		0.0451401	0.347451	0.918185
livH	branched chain amino acid/phenylalanine ABC transporter membrane subunit LivH	16.0198	1		-4.1922	1.19121	0.0013126		0.0300422	0.573392	0.999614		3.34701	1.20032	0.0114092		-1.49734	0.587074	0.0182127		-0.950343	0.809679	0.345966		0.504213	0.592225	0.471209
livJ	branched chain amino acid/phenylalanine ABC transporter periplasmic binding protein	58.6942	1		-2.62123	0.618288	8.97e-05		-0.504637	0.47254	0.863221		2.33878	0.618	0.000432455		-1.00939	0.475969	0.0532238		-0.861957	0.547625	0.193787		0.192591	0.477395	0.745435
livK	L-leucine/L-phenylalanine ABC transporter periplasmic binding protein	32.0731	1		-2.70141	0.656845	0.00014972		-0.147392	0.454044	0.984196		2.57966	0.653143	0.000230272		-0.96461	0.459765	0.0560622		-1.46334	0.576404	0.0261172		0.383277	0.460953	0.482893
livM	branched chain amino acid/phenylalanine ABC transporter membrane subunit LivM	29.4719	4		-1.31337	0.461423	0.0106528		-0.375099	0.303823	0.813262		1.1838	0.452429	0.0183946		-1.02997	0.31794	0.00229879		-0.66937	0.439092	0.210511		0.691955	0.316694	0.0455878
lldD	L-lactate dehydrogenase	386.903	8		-4.10817	0.724995	9.82e-08		-0.379277	0.735573	0.952764		1.55193	0.728069	0.0605072		5.25445	0.725517	2.39e-12		1.72894	0.716718	0.0357502		0.0157545	0.711615	0.988836
lldP	lactate/glycolate:H(+) symporter LldP	540.964	8		-7.34934	0.963448	4.06e-13		-0.512817	0.952788	0.952764		2.74526	0.966969	0.00985459		5.25815	0.945735	8.7e-08		2.25209	0.939681	0.0371256		0.158447	0.935113	0.894207
lldR	DNA-binding transcriptional dual regulator LldR	203.979	8		-5.94565	0.872914	1.09e-10		-0.309599	0.839897	0.975466		1.60093	0.888496	0.119436		4.28508	0.829015	6.86e-07		2.93897	0.834086	0.0014294		0.969882	0.81421	0.298095
lnt	apolipoprotein N-acyltransferase	417.892	2		-1.18672	0.22041	4.45e-07		0.0615398	0.207228	0.989004		0.589197	0.221358	0.0162765		-0.844849	0.207875	0.000108003		-0.068088	0.219766	0.832886		-0.115175	0.208751	0.651648
loiP	metalloprotease LoiP	387.349	2		0.0621468	0.168669	0.787994		0.284796	0.160211	0.546204		1.14069	0.160361	8.48e-12		1.21575	0.152746	1.24e-14		0.500951	0.15158	0.00289915		-0.467068	0.147751	0.00305382
lolA	outer membrane lipoprotein carrier protein	431.051	4		-0.378949	0.1173	0.00338359		-0.355489	0.096874	0.0182879		0.26024	0.116875	0.048931		0.103433	0.096181	0.360145		-0.62458	0.122512	2.04e-06		0.557261	0.0929682	7.99e-09
lolB	outer membrane lipoprotein LolB	298.894	7		-0.0389982	0.161499	0.862109		-0.362956	0.156546	0.312452		0.266857	0.158814	0.150167		-0.0235861	0.156052	0.915763		0.188983	0.156553	0.330225		-0.116091	0.15443	0.528506
lolC	lipoprotein release complex - inner membrane subunit	383.236	7		-0.739904	0.167341	4.15e-05		-0.215817	0.14543	0.708636		-0.552325	0.176651	0.0042034		-1.25225	0.147295	1.76e-16		0.8783	0.175376	3.16e-06		-0.156167	0.149442	0.367764
lolD	lipoprotein release complex - ATP binding subunit	265.884	7		-0.231322	0.163163	0.238657		-0.102375	0.131471	0.919807		-0.638844	0.170268	0.000488221		-0.756278	0.132667	4.01e-08		0.839019	0.171165	5.18e-06		-0.42301	0.13502	0.00333902
lolE	lipoprotein release complex - inner membrane subunit	566.919	7		-0.0670193	0.113533	0.656335		-0.293571	0.0914163	0.0571543		-0.163461	0.11339	0.224747		-0.975	0.0930998	3.67e-24		0.728448	0.11035	4.48e-10		0.163175	0.0940598	0.118889
lon	Lon protease	4884.55	3		-1.88435	0.28104	2.19e-10		0.282946	0.280364	0.876889		0.236715	0.281435	0.503014		0.441692	0.280245	0.163797		0.850217	0.281039	0.00690669		-0.127444	0.280172	0.714814
lpd	lipoamide dehydrogenase	12361.4	4		-0.144352	0.32639	0.744974		-0.00202836	0.326146	0.999861		-0.704489	0.326467	0.0573514		-1.38482	0.326169	5.1e-05		-1.03075	0.326876	0.00468405		-1.44175	0.326286	2.58e-05
lplA	lipoate--protein ligase A	106.31	4		0.494098	0.199013	0.0279988		-0.0520058	0.153661	0.982446		-0.448758	0.186618	0.0320427		0.453775	0.149773	0.00451759		-0.989759	0.237128	0.000123824		-1.63113	0.156603	2.63e-24
lplT	lysophospholipid transporter	154.464	7		-0.252338	0.221027	0.352268		-0.327552	0.185337	0.550016		0.319185	0.215282	0.209944		-0.217631	0.186111	0.31495		0.882348	0.203489	6.44e-05		0.421039	0.182908	0.0345529
lpoA	outer membrane lipoprotein - activator of MrcA activity	851.149	7		0.00744838	0.0930079	0.965766		0.124918	0.088054	0.73677		-0.439411	0.0936645	9.53e-06		-0.302398	0.0874174	0.00107986		0.641239	0.0936392	9.13e-11		-0.607526	0.0889598	4.2e-11
lpoB	outer membrane lipoprotein - activator of MrcB activity	670.211	4		0.937837	0.163991	7.4e-08		-0.15843	0.16331	0.885217		1.2248	0.154851	2.7e-14		0.785708	0.15993	2.45e-06		-1.05475	0.155616	1.46e-10		-0.551621	0.156913	0.000931342
lpp	murein lipoprotein	7281.46	6		1.41177	0.325828	6.04e-05		0.451481	0.326027	0.746146		-0.6625	0.325681	0.0744993		0.786261	0.325782	0.0261325		0.410792	0.325734	0.308944		-1.45187	0.325863	2.19e-05
lptA	lipopolysaccharide transport system protein LptA	844.927	7		-0.104527	0.111264	0.4543		-0.0900961	0.102725	0.907115		-0.0617881	0.11143	0.673382		-0.320383	0.102504	0.00334642		1.21172	0.107651	2.55e-27		0.395869	0.101616	0.000224103
lptB	lipopolysaccharide transport system ATP binding protein	696.747	7		0.139776	0.124234	0.360606		-0.00837826	0.113186	0.999614		-0.337021	0.123377	0.0134031		-0.395564	0.113202	0.000951898		1.22702	0.121002	2.29e-22		0.337654	0.112555	0.00504148
lptC	lipopolysaccharide transport system protein LptC	560.428	9		-0.481632	0.148228	0.00318797		-0.111144	0.136224	0.917388		0.167532	0.149264	0.359915		-0.613214	0.136563	1.75e-05		1.73219	0.141436	4.1e-32		0.919412	0.135064	4.87e-11
lptD	lipopolysaccharide assembly protein LptD	4187.52	7		-0.440861	0.0675957	6.95e-10		-0.180893	0.0650972	0.157964		0.233498	0.0676156	0.00142511		-0.174113	0.0649941	0.0127446		1.31846	0.0659307	2.31e-85		-0.049742	0.0648504	0.520248
lptE	lipopolysaccharide assembly protein LptE	971.561	7		-0.0903889	0.13877	0.619527		-0.0290173	0.133323	0.995425		-0.876389	0.141738	3.46e-09		-1.36103	0.13448	1.13e-22		0.999353	0.141719	2.36e-11		0.649352	0.134867	4.24e-06
lptF	lipopolysaccharide transport system protein LptF	530.636	7		-0.510062	0.201146	0.0245109		0.0446424	0.184621	0.994752		0.721309	0.198625	0.000763734		-1.01047	0.185331	1.56e-07		0.664866	0.192747	0.00182948		0.381589	0.185571	0.0611825
lptG	lipopolysaccharide transport system protein LptG	485.691	7		-0.486469	0.169459	0.00996302		-0.0309755	0.154438	0.995425		0.293025	0.168584	0.134619		-1.01178	0.155737	3.5e-10		0.657031	0.164725	0.000259337		0.194838	0.15647	0.275368
lpxA	UDP-N-acetylglucosamine acyltransferase	1517.26	7		-0.397133	0.168681	0.038124		0.119161	0.165941	0.927694		-1.0654	0.170984	2.6e-09		-1.16627	0.166352	1.18e-11		0.981943	0.171604	8.08e-08		0.64459	0.166402	0.000244348
lpxB	lipid A disaccharide synthase	822.853	7		-0.399467	0.17177	0.040853		0.102116	0.165767	0.943624		-1.08757	0.176345	3.81e-09		-1.29105	0.16653	5.96e-14		0.433013	0.17989	0.0362017		0.621098	0.166736	0.000431281
lpxC	UDP-3-O-acyl-N-acetylglucosamine deacetylase	6444.77	6		-0.0903336	0.153381	0.657038		-0.0229894	0.152304	0.996753		0.243982	0.153207	0.175194		-0.480221	0.152302	0.00305462		1.57152	0.152632	4.99e-23		0.532982	0.152223	0.000980695
lpxD	UDP-3-O-(3-hydroxymyristoyl)glucosamine N-acyltransferase	2989.33	7		-0.945358	0.103187	2.22e-18		-0.0697466	0.101034	0.932416		-0.483359	0.104799	1.37e-05		-0.998712	0.101408	1.43e-21		0.906348	0.104441	1.16e-16		0.723973	0.101341	4.82e-12
lpxH	UDP-2,3-diacylglucosamine diphosphatase	194.98	7		-0.710998	0.209696	0.00201583		-0.0906878	0.184183	0.954119		-1.53874	0.240074	8.63e-10		-1.32411	0.186918	7.14e-12		0.159952	0.269591	0.659685		-1.02591	0.195141	4.68e-07
lpxK	tetraacyldisaccharide 4\\'-kinase	311.605	7		-0.715252	0.253792	0.0115314		-0.145087	0.230242	0.943624		-0.414914	0.261016	0.17595		-2.36204	0.234507	1.79e-22		0.417275	0.264047	0.191832		1.50852	0.235005	5.97e-10
lpxL	lauroyl acyltransferase	231.954	4		-0.0217171	0.191425	0.944027		-0.100137	0.186733	0.952764		-0.686278	0.194599	0.00110224		-0.798547	0.189148	5.64e-05		-0.41885	0.206769	0.0843738		-0.61767	0.196129	0.00316905
lpxM	myristoyl-acyl carrier protein-dependent acyltransferase	425.024	4		-0.0976838	0.13917	0.590456		0.0165686	0.120334	0.997458		0.531917	0.134648	0.000229796		-1.23058	0.122897	3.12e-22		-0.195027	0.133085	0.230736		0.50116	0.123878	0.000123933
lpxP	palmitoleoyl acyltransferase	230.806	6		-1.77109	0.403895	4.85e-05		-0.80556	0.249647	0.0554349		-1.06419	0.537173	0.0834335		-1.96938	0.257173	1.2e-13		0.306627	0.591487	0.705667		4.31384	0.254102	1.21e-62
lpxT	Kdo2-lipid A phosphotransferase	403.201	6		-4.00011	0.378097	3.52e-24		-0.0513284	0.348162	0.996753		-2.10956	0.473474	2.75e-05		-3.38034	0.352823	1.64e-20		0.669352	0.514491	0.293695		-0.322081	0.360262	0.447213
lrhA	DNA-binding transcriptional dual regulator LrhA	174.704	8		0.482039	0.251226	0.0986704		-1.53494	0.338103	0.00132418		-1.33247	0.255124	7.2e-07		-0.500011	0.375741	0.246297		-0.548496	0.269965	0.0833642		3.04557	0.321625	2.74e-20
lrp	DNA-binding transcriptional dual regulator Lrp	773.211	4		-0.843048	0.175588	7.63e-06		-0.310009	0.167792	0.526826		1.29037	0.174121	1.06e-12		0.633578	0.166867	0.00031113		-0.803092	0.172393	1.58e-05		0.104284	0.165417	0.601885
lspA	lipoprotein signal peptidase	403.725	7		-0.298503	0.181566	0.165699		0.0928918	0.170337	0.952764		-1.31061	0.191842	5.71e-11		-0.686857	0.170652	0.000126199		0.867628	0.196681	4.72e-05		0.527094	0.170294	0.00375712
lsrA	Autoinducer-2 ABC transporter ATP binding subunit	344.869	1		1.25521	0.516848	0.0319124		-0.795339	0.771749	0.874375		3.72283	0.464972	1.25e-14		4.69868	0.679819	2.32e-11		-2.51468	0.453439	2.11e-07		1.85075	0.450787	9.69e-05
lsrB	Autoinducer-2 ABC transporter periplasmic binding protein	432.443	1		1.45032	0.52957	0.0142989		0.102683	0.821649	0.998425		4.56877	0.439626	6.68e-24		4.55123	0.653752	1.65e-11		-2.47028	0.411272	1.64e-08		2.57427	0.410542	1.51e-09
lsrC	Autoinducer-2 ABC transporter membrane subunit LsrC	154.879	1		0.0457001	0.545966	0.963033		-0.141035	0.946894	0.996753		4.25372	0.463247	6.85e-19		4.29324	0.751555	3.76e-08		-1.68634	0.389271	6.55e-05		2.29038	0.388094	1.37e-08
lsrD	Autoinducer-2 ABC transporter membrane subunit LsrD	113.343	1		0.378439	0.554867	0.601398		0.0909087	1.23023	0.999614		3.72881	0.460139	5.79e-15		4.81592	0.918843	4.71e-07		-2.31963	0.412263	1.37e-07		2.70975	0.392275	2.46e-11
lsrF	3-hydroxy-2,4-pentadione 5-phosphate thiolase	378.077	1		1.49544	0.522332	0.0101792		-0.896227	0.637564	0.73677		4.73951	0.403814	4.25e-30		4.23414	0.565061	4.03e-13		-2.90803	0.369284	6.75e-14		2.01147	0.363111	1.04e-07
lsrG	(4S)-4-hydroxy-5-phosphonooxypentane-2,3-dione isomerase	132.865	5		1.5598	0.680966	0.0443483		0.0626631	0.742594	0.999614		4.338	0.480459	2.62e-18		3.54323	0.605811	1.76e-08		-2.38506	0.417702	8.62e-08		1.5337	0.404523	0.000334849
lsrK	autoinducer-2 kinase	253.927	1		-0.405212	0.430175	0.4529		0.211892	0.427621	0.954119		3.66451	0.403303	1.57e-18		2.28195	0.398502	3.48e-08		-1.67796	0.375203	3.63e-05		1.52794	0.367243	7.71e-05
lsrR	DNA-binding transcriptional repressor LsrR	176.156	6		-0.36277	0.374455	0.438043		-0.00705749	0.392573	0.999861		2.52459	0.355589	9.29e-12		2.62785	0.362933	2.41e-12		-1.90149	0.346253	2.82e-07		1.22295	0.325278	0.000378238
ltaE	low-specificity L-threonine aldolase	476.983	2		0.717707	0.162076	4.03e-05		0.140412	0.154895	0.899387		0.891815	0.149487	1.26e-08		0.935821	0.14867	1.24e-09		0.523681	0.144392	0.000989027		-0.0493965	0.142904	0.785069
luxS	S-ribosylhomocysteine lyase	1521.45	2		0.476573	0.128514	0.000681361		0.14875	0.127038	0.840769		0.853891	0.125679	7.36e-11		0.512082	0.125316	9.9e-05		-0.0602787	0.124507	0.725797		0.0326596	0.123877	0.835185
lysA	diaminopimelate decarboxylase	75.9068	1		-1.85686	0.849666	0.0563223		0.580502	0.817302	0.930886		2.97674	0.843283	0.00108989		0.0539545	0.812632	0.964728		-1.80538	0.825092	0.0599113		-0.0229272	0.811003	0.985311
lysC	aspartate kinase III	177.416	4		-0.925648	0.256581	0.000969053		-0.0221524	0.242208	0.999614		0.289137	0.258721	0.362162		0.0593443	0.240973	0.861491		-1.32807	0.277717	9.1e-06		-1.21302	0.244121	2.02e-06
lysP	lysine:H(+) symporter	806.259	6		-1.87058	0.317343	2.83e-08		0.416475	0.308498	0.763221		0.724766	0.319181	0.0442428		-2.60748	0.310141	3.78e-16		1.64466	0.31324	9.71e-07		1.71079	0.310354	1.21e-07
lysR	DNA-binding transcriptional dual regulator LysR	56.6205	4		-0.470794	0.222348	0.0649871		0.0793223	0.197097	0.972855		0.131118	0.223741	0.654177		0.00142864	0.189775	1		-0.949203	0.257034	0.000785049		-1.84885	0.228607	4.14e-15
lysS	lysine--tRNA ligase, constitutive	3966.99	7		-0.360352	0.170786	0.06604		0.177207	0.170059	0.874375		-2.03154	0.172629	2.97e-30		-1.69285	0.17031	6.1e-22		0.643487	0.17385	0.000759918		-0.273683	0.170744	0.152135
lysU	lysine--tRNA ligase/Ap4A synthetase/Ap3A synthetase	6842.51	4		1.85382	0.235431	6.92e-14		0.358555	0.235965	0.693647		-0.408894	0.235071	0.134481		1.54258	0.235418	2.45e-10		-0.598635	0.235239	0.0257289		-2.87592	0.235932	7.1e-33
lyxK	L-xylulose kinase	9.54165	2		0.968833	0.545285	0.129861		0.612174	0.460315	0.769386		-0.40083	0.455461	0.48302		-0.0953304	0.413687	0.869941		0.140291	0.495295	0.84893		-0.736521	0.436183	0.129825
maa	maltose O-acetyltransferase	198.85	4		-1.34251	0.285518	1.2e-05		-0.0820678	0.279132	0.989841		-1.13154	0.299863	0.000449419		-0.310478	0.278823	0.341366		-0.850942	0.327991	0.0227231		-0.843292	0.281462	0.00510244
macA	ABC-type tripartite efflux pump membrane fusion protein	106.371	2		-0.178319	0.217526	0.520206		-0.0974169	0.173509	0.947165		1.25668	0.194715	6.52e-10		0.88376	0.161812	1.49e-07		-0.326622	0.176451	0.11894		0.00698752	0.146686	0.972969
macB	ABC-type tripartite efflux pump ATP binding/membrane subunit	152.113	2		-0.455865	0.221616	0.0742351		-0.0837458	0.182384	0.966272		1.21188	0.207319	2.51e-08		0.874789	0.174066	1.41e-06		0.375107	0.183645	0.0817832		0.716426	0.161028	2.26e-05
maeA	malate dehydrogenase, NAD-requiring	2412.32	4		-0.330833	0.176763	0.108057		0.141435	0.174664	0.917817		0.0307962	0.176822	0.911259		-0.281341	0.174552	0.153434		-0.928997	0.178631	1.24e-06		1.2875	0.174235	8.33e-13
maeB	malate dehydrogenase	1740.57	3		-0.358122	0.364176	0.431246		0.122833	0.364297	0.982446		1.33862	0.363552	0.00063494		2.88049	0.363169	1.52e-14		-1.49033	0.36391	0.000170152		-1.21339	0.362253	0.00164511
mak	manno(fructo)kinase	125.758	4		1.50408	0.28123	5.38e-07		0.0404922	0.246388	0.996753		0.522691	0.243467	0.0585994		1.81936	0.235182	6.72e-14		-0.6173	0.248098	0.0297291		-2.28115	0.235487	3.5e-21
malE	maltose ABC transporter periplasmic binding protein	3415.03	8		0.133631	0.763268	0.904595		1.2719	0.776909	0.634624		-3.06023	0.763629	0.000182842		7.13709	0.767407	1.97e-19		-4.12071	0.772352	6.33e-07		-10.0057	0.786411	1.07e-35
malF	maltose ABC transporter membrane subunit MalF	539.361	8		-1.51481	0.759725	0.0846114		0.969095	0.795899	0.825096		-2.86271	0.763673	0.000493414		6.23219	0.772152	5.35e-15		-2.02425	0.784072	0.0235058		-7.64447	0.785132	2.2e-21
malG	maltose ABC transporter membrane subunit MalG	232.18	8		-0.548082	0.674068	0.52422		0.60061	0.746123	0.918805		-2.53262	0.679231	0.000532846		5.99534	0.703543	1.49e-16		-1.9593	0.709476	0.0145866		-5.72414	0.691709	9.09e-16
malI	DNA-binding transcriptional repressor MalI	52.0139	4		-0.34844	0.23563	0.216156		-0.14786	0.188669	0.919807		0.164588	0.232962	0.582349		0.805262	0.175951	1.19e-05		-1.08958	0.279175	0.000359477		-0.609383	0.165331	0.000500026
malK	maltose ABC transporter ATP binding subunit	787.941	8		-0.957509	0.936814	0.411963		2.81713	1.07224	0.213103		-4.56725	0.942272	4.62e-06		7.86546	0.955235	1.49e-15		-4.4304	1	0.000187054		-11.5464	1.10238	1.46e-24
malM	maltose regulon periplasmic protein	720.313	8		-1.0358	0.814897	0.295847		0.655395	0.885778	0.92702		-3.89727	0.81904	6.97e-06		7.61367	0.843764	2.22e-18		-0.531416	0.82696	0.630369		-7.5242	0.835159	1.8e-18
malP	maltodextrin phosphorylase	1063.77	3		-0.674398	0.54854	0.314001		0.712402	0.551633	0.791247		-0.861732	0.549259	0.182017		4.36785	0.549056	1.27e-14		-0.7321	0.551002	0.2818		-3.94098	0.548309	3.54e-12
malQ	4-alpha-glucanotransferase	648.119	3		-0.692299	0.529299	0.280459		0.45074	0.531685	0.914544		-0.45959	0.529943	0.490122		3.25926	0.52931	2.84e-09		-0.664768	0.5319	0.313157		-3.1208	0.528685	1.36e-08
malS	alpha-amylase	65.2951	3		-0.108232	0.379925	0.836891		0.330082	0.407725	0.917817		-1.30587	0.397007	0.00247954		3.16389	0.380088	7.37e-16		0.253932	0.41354	0.647403		-2.46692	0.365949	7.53e-11
malT	DNA-binding transcriptional activator MalT	2630.4	3		-0.504481	0.391955	0.289355		0.949196	0.392764	0.282059		-1.11716	0.392251	0.00961358		1.47914	0.392062	0.000341716		-1.31854	0.393563	0.00250709		-2.45691	0.39227	1.57e-09
malX	PTS enzyme IIBC component MalX	131.714	3		0.374628	0.436026	0.497412		0.886549	0.469316	0.507221		-2.81745	0.45046	2.26e-09		2.86576	0.445441	5.2e-10		-0.253964	0.474183	0.69375		-3.43937	0.447192	9.04e-14
malY	negative regulator of MalT activity/cystathionine beta-lyase	239.598	3		0.260464	0.287197	0.471254		0.469983	0.301768	0.679702		-1.09975	0.290174	0.000423222		1.94521	0.290226	9.42e-11		0.183798	0.294418	0.640533		-1.55854	0.285812	1.66e-07
malZ	maltodextrin glucosidase	108.075	7		0.345611	0.201045	0.1447		0.0334889	0.148563	0.995425		0.177288	0.180956	0.430892		0.580085	0.139374	7.24e-05		0.718556	0.168137	8.27e-05		0.248873	0.127571	0.0770168
manA	mannose-6-phosphate isomerase	572.953	4		0.909874	0.156144	4.13e-08		0.0945981	0.155363	0.943624		-0.85629	0.155243	1.57e-07		0.833517	0.152497	1.45e-07		-0.226511	0.159396	0.24695		-1.1892	0.152382	3.83e-14
manX	mannose-specific PTS enzyme IIAB component	2714.5	3		0.334107	0.417445	0.53138		1.07127	0.418346	0.232804		-2.06103	0.417821	3.07e-06		2.19546	0.417577	4.34e-07		-2.18866	0.420812	1.24e-06		-4.83551	0.419139	1.53e-29
manY	mannose-specific PTS enzyme IIC component	2518	3		0.210492	0.408724	0.701404		1.04475	0.409845	0.232804		-2.08137	0.40916	1.43e-06		2.09448	0.408944	8.72e-07		-2.13436	0.412408	1.4e-06		-4.5329	0.410523	3.67e-27
manZ	mannose-specific PTS enzyme IID component	2325.24	3		0.323743	0.393551	0.518621		1.00128	0.394605	0.23482		-1.89	0.393925	5.8e-06		1.8996	0.393723	3.74e-06		-2.13358	0.397242	5.26e-07		-4.32877	0.395288	9.66e-27
map	methionine aminopeptidase	1189.61	7		-1.26889	0.165366	2.99e-13		0.020257	0.161508	0.998425		-0.707318	0.169418	9.23e-05		-1.36668	0.162154	3.18e-16		1.07183	0.168782	2.14e-09		-0.232615	0.163316	0.206775
marA	DNA-binding transcriptional dual regulator MarA	153.459	4		-0.32831	0.276158	0.331137		-0.0503731	0.268338	0.99657		-0.556849	0.281665	0.0840694		-1.12176	0.27116	8.04e-05		-1.45462	0.313411	1.71e-05		-1.14675	0.285578	0.000139898
marB	multiple antibiotic resistance protein	37.2254	6		-0.824311	0.37494	0.0547628		-0.0945149	0.35014	0.990778		-1.0566	0.416772	0.0227987		-1.38038	0.365509	0.000336642		-1.19192	0.537647	0.0561698		-1.82656	0.45697	0.000150251
marC	inner membrane protein MarC	167.485	2		0.562134	0.25388	0.0528125		-0.0847152	0.231697	0.975466		1.15978	0.229327	1.66e-06		0.505546	0.224297	0.038876		0.482654	0.214203	0.0519574		0.564693	0.21201	0.0135005
marR	DNA-binding transcriptional repressor MarR	53.6682	4		-0.491052	0.318177	0.195474		-0.232481	0.285816	0.917388		-0.712352	0.339204	0.0647349		-1.47999	0.299801	2.18e-06		-0.925536	0.403044	0.0469874		-0.248629	0.318178	0.511668
matP	macrodomain Ter protein	99.3248	6		0.724574	0.177272	0.000165533		0.316066	0.159266	0.456686		0.0327989	0.158985	0.891265		0.917024	0.139387	2.07e-10		-1.60746	0.207645	1.82e-13		-1.55832	0.144696	6.71e-26
mazE	antitoxin of the MazF-MazE toxin-antitoxin system MazE	86.1139	4		0.188548	0.222232	0.502789		-0.142229	0.153718	0.899387		-0.450736	0.226436	0.0818834		0.427901	0.149265	0.00744214		-0.229235	0.254134	0.482755		-0.210733	0.144727	0.196349
mazF	endoribonuclease toxin MazF	79.2607	4		0.089215	0.231954	0.779243		-0.21339	0.127489	0.607675		0.123018	0.220956	0.672154		0.0250327	0.125153	0.88729		-0.655322	0.250207	0.0213062		-0.0878415	0.121855	0.547155
mazG	nucleoside triphosphate pyrophosphohydrolase	255.857	7		0.324065	0.154513	0.067912		-0.0511432	0.118411	0.967269		0.869521	0.137887	1.66e-09		-0.0851369	0.116479	0.551776		0.319971	0.125256	0.025153		0.308869	0.113006	0.0110863
mcbA	DUF1471 domain-containing protein McbA	159.453	8		4.48378	0.872371	1.54e-06		-1.12218	0.792448	0.73677		2.31913	0.269953	1.11e-16		2.24185	0.719284	0.00344035		2.68078	0.208548	2.96e-35		4.66464	0.31984	1.66e-46
mcbR	DNA-binding transcriptional dual regulator McbR	46.2226	6		0.605571	0.52189	0.344108		0.0140457	0.540282	0.999614		2.39276	0.442579	2.79e-07		2.51673	0.472524	3.04e-07		-0.389426	0.394076	0.438759		1.57127	0.378627	8.06e-05
mcrA	e14 prophage; 5-methylcytosine-specific restriction enzyme McrA	27.3027	3		-1.5339	0.435305	0.00129267		-0.902745	0.410286	0.352996		-1.09242	0.503765	0.0560013		0.725244	0.40804	0.111723		-1.16124	0.671524	0.149546		-0.408837	0.401776	0.381068
mcrB	5-methylcytosine-specific restriction enzyme subunit McrB	162.307	6		0.376588	0.174542	0.0597337		0.00210699	0.17558	0.999861		-1.54453	0.183611	4.83e-16		0.291343	0.171536	0.129841		-2.99419	0.322209	5.59e-19		-4.35626	0.284097	2.77e-51
mcrC	5-methylcytosine-specific restriction enzyme subunit McrC	38.4793	6		0.0515576	0.266681	0.894791		-0.22369	0.270167	0.917388		-1.95367	0.317662	4.22e-09		0.995852	0.257137	0.000232036		-3.22216	0.78171	0.000153333		-4.18599	0.447933	8.71e-20
mdaB	NADPH:quinone oxidoreductase MdaB	214.566	6		0.286535	0.150787	0.102282		0.00085367	0.14828	0.999861		-1.79565	0.167374	2.22e-25		0.208916	0.144712	0.205387		1.66523	0.169261	3.82e-21		-0.784205	0.14605	2.6e-07
mdfA	multidrug efflux pump MdfA/Na(+):H(+) antiporter/K(+):H(+) antiporter	159.397	6		-1.48428	0.265556	1.49e-07		0.0427148	0.224874	0.99657		0.789711	0.269447	0.00758293		-2.61064	0.237344	1.82e-26		0.183988	0.256424	0.585773		0.456012	0.245667	0.0935522
mdh	malate dehydrogenase	7162.25	3		1.01533	0.289818	0.00138279		0.241662	0.291755	0.917388		0.0911871	0.289576	0.82514		3.60495	0.29049	2.98e-33		0.0431453	0.289583	0.922489		-0.810851	0.289429	0.00914918
mdlA	ABC transporter family protein MdlA	124.306	2		-0.509069	0.181671	0.0120341		-0.31953	0.130771	0.26584		-0.537794	0.198888	0.0144525		-0.47098	0.133293	0.000827411		0.597992	0.200581	0.00787646		0.524899	0.129894	0.000126328
mdlB	ABC transporter family protein MdlB	93.4465	7		0.21647	0.231166	0.455624		0.0549281	0.190664	0.989841		-0.704226	0.233354	0.00586862		-0.969516	0.195359	1.93e-06		0.207409	0.248929	0.519273		0.780623	0.193739	0.000132281
mdtA	multidrug efflux pump membrane fusion protein MdtA	90.6163	6		-0.308316	0.254117	0.320946		-0.0471014	0.204195	0.994752		0.523702	0.243122	0.0577291		-0.851943	0.21014	0.000112574		1.52277	0.215103	1.96e-11		0.0180898	0.214796	0.947112
mdtB	multidrug efflux pump RND permease subunit MdtB	131.684	7		-0.120224	0.258029	0.730249		0.168652	0.215218	0.919807		0.534283	0.246073	0.0556555		-1.34702	0.220885	4.05e-09		1.29998	0.228844	1.01e-07		0.173308	0.225205	0.518769
mdtC	multidrug efflux pump RND permease subunit MdtC	93.8205	7		0.328083	0.259255	0.298542		-0.104275	0.201744	0.952764		0.0541765	0.241691	0.878811		-1.35496	0.212945	8.08e-10		1.20942	0.226953	6.52e-07		0.655784	0.214988	0.0043108
mdtD	putative multidrug efflux pump MdtD	44.786	6		0.187963	0.316599	0.653836		-0.500128	0.203248	0.258401		0.492614	0.274123	0.120457		-0.876556	0.228542	0.000268463		1.40013	0.223404	3.54e-09		1.22391	0.213301	3.48e-08
mdtE	multidrug efflux pump membrane fusion protein MdtE	1528.49	8		6.36331	0.676788	2.79e-19		0.638586	0.78556	0.917388		4.28411	0.333116	6.95e-36		1.16489	0.617955	0.0890361		-1.39465	0.328282	9.14e-05		5.24338	0.41883	1.31e-34
mdtF	multidrug efflux pump RND permease MdtF	2585.17	8		3.47051	0.343182	3.62e-22		-0.191581	0.361988	0.952764		4.03067	0.308153	4.36e-37		0.0823577	0.356926	0.869941		-2.00687	0.305884	5.78e-10		4.26731	0.327548	2.29e-37
mdtG	efflux pump MdtG	52.4861	3		1.51366	0.303305	3.16e-06		-1.02629	0.254228	0.0052897		-0.000984268	0.229005	1		0.373969	0.258755	0.2049		0.913839	0.211393	6.79e-05		1.70376	0.200576	1.49e-16
mdtH	multidrug efflux pump MdtH	16.9232	2		0.726965	0.488404	0.213112		-0.821005	0.357315	0.322307		0.67934	0.375144	0.117363		0.195143	0.366721	0.680406		0.24764	0.334785	0.573747		1.67555	0.284475	1.46e-08
mdtI	multidrug/spermidine efflux pump membrane subunit MdtI	69.2653	8		2.50938	0.567715	4.17e-05		0.639594	0.493672	0.789705		-0.31534	0.512406	0.636404		0.0311173	0.490636	0.966445		-3.80491	0.711071	5.83e-07		-0.28899	0.490388	0.627542
mdtJ	multidrug/spermidine efflux pump membrane subunit MdtJ	103.755	8		2.52664	0.553812	2.21e-05		0.549207	0.500752	0.863221		-0.403938	0.51329	0.535224		0.208036	0.498738	0.750393		-5.03432	0.821701	8.16e-09		-0.646542	0.498731	0.254538
mdtK	multidrug efflux pump MdtK	236.186	2		-0.0782174	0.288552	0.844354		0.0160514	0.265068	0.999614		0.864078	0.280537	0.00484793		-0.755075	0.265991	0.00806		0.690182	0.270583	0.0253398		1.49523	0.263438	4.92e-08
mdtL	efflux pump MdtL	29.4522	6		0.183473	0.270328	0.603279		-0.419803	0.221402	0.504359		-1.75982	0.33523	6.29e-07		-1.31827	0.251108	4.51e-07		-0.149884	0.422345	0.804265		0.0150102	0.273696	0.968541
mdtM	multidrug efflux pump/bile salt:H(+) antiporter/Na(+):H(+) antiporter/K(+):H(+) antiporter	36.7072	6		0.33875	0.369835	0.466307		-0.0141328	0.279458	0.999614		0.750883	0.31515	0.0338898		0.698082	0.256177	0.0112219		-1.01441	0.33705	0.00722657		1.69097	0.21007	5.56e-15
melA	alpha-galactosidase	299.056	2		2.71434	0.367237	2.28e-12		-0.0203586	0.380126	0.999614		2.23626	0.316198	1.11e-11		2.58155	0.350916	1.07e-12		-0.39309	0.310475	0.30692		-0.324377	0.317698	0.379708
melB	melibiose:H(+)/Na(+)/Li(+) symporter	107.677	2		1.16227	0.371571	0.00463854		-0.394081	0.382698	0.874375		2.66607	0.313702	2.35e-16		1.56892	0.355399	2.46e-05		-0.518623	0.290305	0.134317		0.172248	0.308142	0.646959
melR	DNA-binding transcriptional dual regulator MelR	131.631	8		0.900724	0.420008	0.0613504		1.31961	0.525882	0.239626		-1.88222	0.42517	3.12e-05		3.45724	0.45036	1.05e-13		0.56671	0.430803	0.287252		-1.35496	0.419212	0.0024242
menA	1,4-dihydroxy-2-naphthoate octaprenyltransferase	165.244	2		-1.50317	0.246822	9.45e-09		0.153387	0.209446	0.927682		-1.1991	0.291505	0.000118558		-1.31688	0.211791	1.97e-09		1.08636	0.29698	0.000887381		0.652557	0.212447	0.00404709
menB	1,4-dihydroxy-2-naphthoyl-CoA synthase	769.033	6		1.85205	0.268178	5.95e-11		0.55968	0.264377	0.389666		-0.684616	0.264264	0.0196627		0.549871	0.263088	0.0570681		-0.00442975	0.265786	0.996388		-2.14666	0.264808	3.56e-15
menC	o-succinylbenzoate synthase	531.623	6		1.88782	0.290073	7.57e-10		0.397915	0.282841	0.73677		-0.812594	0.28421	0.00931924		0.210479	0.28192	0.542854		0.0228564	0.286852	0.961414		-1.63235	0.283365	3.05e-08
menD	2-succinyl-5-enolpyruvyl-6-hydroxy-3-cyclohexene-1-carboxylate synthase	316.957	2		1.80885	0.331221	2.98e-07		0.2818	0.31771	0.900416		-0.573745	0.320871	0.122555		0.092897	0.316778	0.829284		-0.445946	0.326906	0.268592		-0.729891	0.317045	0.0345463
menE	o-succinylbenzoate--CoA ligase	332.473	4		1.20237	0.329436	0.000835255		0.114588	0.322141	0.977638		-1.29509	0.328062	0.000231925		-0.435871	0.322085	0.238049		-0.0547247	0.334234	0.914939		-1.28901	0.324427	0.000165175
menF	isochorismate synthase MenF	472.19	2		0.203855	0.199034	0.410755		0.388433	0.188403	0.421952		0.934084	0.192488	4.5e-06		0.0640777	0.186021	0.797723		0.0320598	0.188683	0.91262		0.957376	0.183396	5.67e-07
menH	2-succinyl-6-hydroxy-2,4-cyclohexadiene-1-carboxylate synthase	90.8923	6		1.46644	0.364934	0.000217189		0.341258	0.294745	0.848854		-0.793908	0.335242	0.0350402		-0.0225329	0.29254	0.958861		0.180027	0.352072	0.709368		-1.15928	0.295742	0.00020399
menI	1,4-dihydroxy-2-naphthoyl-CoA hydrolase	57.5192	2		0.542903	0.274034	0.0868902		-0.623799	0.212064	0.10506		0.401348	0.23925	0.150986		0.692405	0.205692	0.00149575		-0.256983	0.24034	0.396413		0.423574	0.18047	0.0309695
mepA	peptidoglycan DD-endopeptidase/peptidoglycan LD-endopeptidase	216.839	7		-0.635163	0.17663	0.00101027		0.0110987	0.149547	0.999614		-0.768049	0.191051	0.000173788		-0.931434	0.15146	2.97e-09		0.316745	0.201665	0.194842		0.0780745	0.15304	0.677535
mepH	peptidoglycan DD-endopeptidase MepH	116.912	3		0.288509	0.277723	0.403367		0.516077	0.327404	0.667782		-1.11382	0.2825	0.000236301		1.36406	0.298854	1.26e-05		-1.22554	0.310511	0.000304007		-2.57294	0.319377	5.29e-15
mepM	peptidoglycan DD-endopeptidase MepM	772.768	2		-0.685086	0.136735	2.88e-06		-0.116224	0.123972	0.896724		-0.203313	0.14036	0.222465		-0.520957	0.124159	6.28e-05		1.06078	0.136617	1.54e-13		1.07625	0.123146	1.9e-17
mepS	peptidoglycan DD-endopeptidase/peptidoglycan LD-carboxypeptidase	1549.49	6		-0.220335	0.241496	0.468159		0.146067	0.240997	0.943624		-0.989276	0.2424	0.00013563		0.401862	0.240627	0.137005		-3.82301	0.269239	9.28e-43		-2.79535	0.242588	1.78e-29
metA	homoserine O-succinyltransferase	34.3926	6		-0.296302	0.290056	0.411963		-0.0171627	0.211308	0.999614		0.683682	0.27345	0.0250461		-1.30244	0.232231	6.69e-08		-1.6437	0.332898	4.4e-06		0.420178	0.243505	0.120979
metB	O-succinylhomoserine(thiol)-lyase/O-succinylhomoserine lyase	118.56	7		-0.559335	0.19901	0.0117699		-0.0790516	0.167451	0.963459		-0.37482	0.208325	0.119986		-0.765244	0.170241	1.72e-05		0.194196	0.215937	0.483914		-1.06357	0.183768	2.62e-08
metC	cystathionine beta-lyase/L-cysteine desulfhydrase	123.102	4		0.0586638	0.161593	0.791003		-0.111373	0.124194	0.899387		0.244798	0.153017	0.173306		-0.254709	0.123111	0.0599378		-0.838675	0.168596	3.69e-06		-0.347178	0.125393	0.0100056
metE	cobalamin-independent homocysteine transmethylase	159.843	5		0.364561	0.269727	0.262371		-0.172262	0.227481	0.924064		2.06514	0.243986	3.13e-16		-0.305381	0.227811	0.242309		-2.45025	0.256119	4.7e-20		-2.61024	0.252336	5.42e-24
metF	5,10-methylenetetrahydrofolate reductase	20.1424	6		-0.119751	0.422987	0.837477		-0.21975	0.233104	0.895287		-0.0649534	0.42063	0.920934		-1.78124	0.269306	1.66e-10		-1.83272	0.632199	0.00994791		-0.652843	0.330544	0.0731911
metG	methionine--tRNA ligase	2211.02	7		-0.453358	0.196702	0.0429		0.233668	0.195398	0.836942		-1.70412	0.19921	1.5e-16		-1.40411	0.195656	3.76e-12		0.913837	0.200281	2.43e-05		-0.375839	0.196248	0.0828658
metH	cobalamin-dependent methionine synthase	808.058	2		-0.146631	0.231857	0.63033		-0.258868	0.228221	0.86043		-0.0980464	0.231573	0.75558		1.25793	0.227365	1.01e-07		0.297377	0.231798	0.300729		-0.926204	0.226655	0.000104745
metI	L-methionine/D-methionine ABC transporter membrane subunit	146.147	4		-0.535252	0.178545	0.00687573		0.194981	0.152989	0.799721		-0.503177	0.189346	0.0164439		-1.72003	0.161125	4.72e-25		-0.808418	0.221733	0.000924725		-0.50803	0.177219	0.00754174
metJ	DNA-binding transcriptional repressor MetJ	244.037	6		0.600704	0.231532	0.0211043		0.29587	0.214701	0.748291		0.313349	0.22447	0.242584		-1.37959	0.21648	7.6e-10		-1.75117	0.243237	8.82e-12		-1.43987	0.228578	1.26e-09
metK	methionine adenosyltransferase	1582.97	6		-0.194711	0.32623	0.651895		0.229148	0.326412	0.930886		-0.39486	0.326391	0.320083		-3.12192	0.329715	4.41e-20		-2.94171	0.33309	3.29e-17		-1.30532	0.339747	0.000275611
metL	fused aspartate kinase/homoserine dehydrogenase 2	335.84	7		-0.290436	0.163694	0.130457		-0.272034	0.154598	0.550016		-0.806836	0.167709	5.46e-06		-0.600628	0.156406	0.000263566		0.223419	0.175681	0.305165		-0.468477	0.158649	0.00583033
metN	L-methionine/D-methionine ABC transporter ATP binding subunit	246.111	6		-0.339728	0.270584	0.302067		0.346213	0.262322	0.77561		-0.53205	0.273858	0.0900103		-2.30307	0.267244	6.74e-17		-2.19103	0.314506	4.11e-11		-1.90958	0.29487	4.15e-10
metQ	L-methionine/D-methionine ABC transporter membrane anchored binding protein	598.855	4		-0.414983	0.111959	0.000685554		0.158774	0.103907	0.691129		0.588274	0.110677	4.52e-07		-0.506272	0.103358	2.63e-06		-1.26457	0.116479	1.96e-25		-0.807422	0.107018	2.67e-13
metR	DNA-binding transcriptional dual regulator MetR	30.3095	6		0.255137	0.341039	0.561534		0.371096	0.297765	0.805303		0.0591519	0.322404	0.906514		-1.27209	0.309807	9.14e-05		-1.77273	0.416949	9.03e-05		-1.90755	0.415011	1.17e-05
mfd	transcription-repair coupling factor	1235	2		-0.230678	0.183698	0.30206		0.0274788	0.181884	0.996753		-0.12342	0.183755	0.604568		0.320765	0.181235	0.113364		0.591337	0.183381	0.00372638		0.248218	0.180433	0.223687
mglA	D-galactose/methyl-galactoside ABC transporter ATP binding subunit	391.854	8		-2.86552	0.733202	0.000331088		-0.153958	0.829709	0.99657		0.180982	0.735693	0.866237		8.33785	0.785271	8.46e-25		-0.154768	0.736084	0.89146		-5.35681	0.73478	1.7e-12
mglB	D-galactose/methyl-galactoside ABC transporter periplasmic binding protein	1598	8		-1.05423	0.71387	0.216676		1.15797	0.775691	0.706101		0.0217738	0.714062	0.987016		8.74672	0.733899	9.22e-31		-1.22856	0.714862	0.152114		-5.53804	0.714859	5.92e-14
mglC	D-galactose/methyl-galactoside ABC transporter membrane subunit	209.559	8		-2.29076	0.665237	0.0016902		-0.752391	0.837717	0.899387		-0.82049	0.674752	0.317585		8.68054	0.77804	3.57e-27		-0.259169	0.684044	0.790046		-5.75493	0.670074	6.82e-17
mgrB	PhoQ kinase inhibitor	241.244	6		-0.67156	0.247385	0.0152861		-0.110374	0.183246	0.943624		-2.68714	0.398051	9.77e-11		-1.62238	0.192026	2.72e-16		0.46269	0.493966	0.463995		4.23945	0.186886	6.21e-111
mgsA	methylglyoxal synthase	567.839	3		0.882812	0.235144	0.000576873		0.239508	0.24159	0.879966		-1.4061	0.23599	1.32e-08		2.28256	0.236378	8.34e-21		-0.903815	0.243799	0.000745321		-2.32435	0.235229	5.44e-22
mgtA	Mg(2(+)) importing P-type ATPase	4245.98	8		-1.20937	0.426715	0.0110117		-0.432955	0.421959	0.875349		-2.60394	0.443162	2.11e-08		-3.94621	0.422943	1.52e-19		0.467904	0.455457	0.418748		5.20421	0.422874	1.72e-33
mgtL	leader peptide MgtL	62.8469	8		1.07074	1.74598	0.641349		-0.164311	0.530679	0.987801		-1.30225	1.74598	0.560073		-3.33038	0.547462	4.42e-09		0	2	1		4.12802	0.544737	2.1e-13
mhpA	putative 3-(3-hydroxyphenyl)propanoate/3-hydroxycinnamate hydroxylase	8.69726	8		-0.874401	1.10738	0.536806		1.10226	0.988129	0.863218		2.18813	0.994137	0.0519244		0.227265	0.835287	0.84422		1.83005	0.709119	0.0235228		1.71906	0.725588	0.029355
mhpC	2-hydroxy-6-ketonona-2,4-dienedioate hydrolase	58.8848	4		0.0968615	0.233	0.759639		0.0127294	0.168447	0.999614		-0.303611	0.228766	0.269555		0.156499	0.161846	0.41634		-0.532701	0.267904	0.0908486		-0.252301	0.157257	0.151824
mhpD	2-hydroxypentadienoate hydratase	89.0039	4		-0.83713	0.203674	0.00015097		-0.156171	0.136669	0.854453		0.0355142	0.213858	0.915478		0.0790402	0.134173	0.642576		-0.307444	0.232228	0.283792		0.0612181	0.12895	0.701315
mhpE	4-hydroxy-2-oxovalerate aldolase	66.653	2		0.163108	0.288831	0.671261		-0.0479459	0.17215	0.989841		0.209324	0.258922	0.523011		0.294616	0.167359	0.11536		-0.118644	0.269574	0.752508		0.37288	0.158369	0.0304247
mhpF	acetaldehyde dehydrogenase (acylating)	94.0618	2		0.106194	0.213782	0.71192		-0.17361	0.141767	0.818926		-0.0608733	0.204207	0.834779		0.217471	0.138329	0.164934		0.00207405	0.211308	1		0.0396261	0.132437	0.813273
mhpR	DNA-binding transcriptional activator MhpR	189.132	1		-2.96666	0.69898	8.79e-05		-0.0506226	0.730648	0.999614		3.76636	0.695829	2.7e-07		3.47745	0.698012	1.75e-06		0.69553	0.660347	0.40496		1.5916	0.659183	0.026271
mhpT	3-hydroxyphenylpropionate/3-hydroxycinnamate:H(+) symporter	27.6208	2		0.157006	0.463371	0.805086		-0.511316	0.278745	0.531184		0.344589	0.407112	0.500479		0.210411	0.278729	0.537951		0.719919	0.372216	0.101198		1.42996	0.249509	3.61e-08
miaA	tRNA dimethylallyltransferase	3934.46	2		-0.647378	0.157293	0.00014803		-0.00511834	0.153784	0.999614		0.910353	0.156793	3.13e-08		-0.213867	0.153753	0.224311		0.127246	0.155786	0.529533		0.224002	0.153693	0.195955
miaB	isopentenyl-adenosine A37 tRNA methylthiolase	981.033	7		-1.20567	0.254527	1.03e-05		0.371078	0.249582	0.708636		-0.680589	0.258375	0.0175306		-2.03032	0.250469	4.07e-15		1.27079	0.257523	4.46e-06		0.764385	0.250888	0.0043609
minC	Z-ring positioning protein MinC	650.34	4		-0.372051	0.0987495	0.000551173		0.0321937	0.0927677	0.978116		-0.373062	0.101667	0.00066486		0.472571	0.0905882	5.36e-07		-0.413784	0.108073	0.000474471		-1.18052	0.0917235	1.71e-36
minD	Z-ring positioning protein MinD	1413.36	4		-0.370308	0.143879	0.022277		0.123453	0.14396	0.911177		-0.11551	0.144314	0.527698		0.861709	0.142619	5.66e-09		-1.02355	0.14733	4.68e-11		-1.88622	0.143742	6.75e-38
minE	Z-ring positioning protein MinE	396.993	4		-0.478885	0.200803	0.0354357		-0.0136448	0.207089	0.999614		-0.101134	0.202034	0.707641		1.06802	0.202551	4.02e-07		-1.37218	0.213392	1.31e-09		-2.01486	0.206656	1.94e-21
mioC	flavoprotein MioC	580.565	2		-2.36944	0.263024	8.39e-18		-0.311266	0.250765	0.807473		-0.646084	0.276669	0.0379978		-1.4043	0.251844	7.97e-08		0.902481	0.275924	0.00322586		0.216584	0.252665	0.468153
mipA	scaffolding protein that interacts with murein polymerase and murein hydrolase	2005.92	7		-0.149025	0.16189	0.463938		0.300363	0.160734	0.515891		-1.98698	0.16495	1.18e-31		-0.545742	0.160641	0.0013411		-0.028335	0.169104	0.913239		-1.78844	0.162164	4.22e-27
mlaA	intermembrane phospholipid transport system - outer membrane lipoprotein MlaA	760.824	4		-0.728662	0.145462	2.89e-06		0.18619	0.140703	0.773768		-0.014118	0.147014	0.953342		-0.706279	0.140764	1.47e-06		-0.841176	0.152179	2.32e-07		-0.554108	0.142457	0.00022943
mlaB	intermembrane phospholipid transport system protein MlaB	358.058	2		-0.351336	0.155288	0.0473418		-0.0264522	0.112042	0.994752		0.426942	0.152299	0.0109128		-0.81451	0.113484	3.74e-12		0.422097	0.143694	0.00891624		2.08837	0.110281	1.27e-77
mlaC	intermembrane phospholipid transport system - periplasmic binding protein	1073.94	2		-0.247715	0.117609	0.0665848		0.0218342	0.108576	0.995425		0.36074	0.116229	0.00451285		-0.729641	0.109024	1e-10		0.579657	0.113509	1.96e-06		2.00043	0.107463	5.16e-75
mlaD	intermembrane phospholipid transport system, substrate binding protein MlaD	463.521	2		-1.07918	0.165081	6.35e-10		-0.116209	0.142617	0.917388		-0.267329	0.175125	0.195283		-1.25538	0.144703	4.19e-17		0.971023	0.169781	8.19e-08		2.34552	0.142861	1.18e-58
mlaE	intermembrane phospholipid transport system, integral membrane subunit MlaE	566.408	2		-1.40362	0.179797	1.15e-13		-0.121724	0.155424	0.919807		-0.319913	0.191748	0.153353		-1.2945	0.157203	1.49e-15		1.06523	0.187063	9.37e-08		2.66521	0.155811	1.4e-63
mlaF	intermembrane phospholipid transport system, ATP binding subunit MlaF	756.207	6		-0.932995	0.159126	3.36e-08		-0.0677304	0.142866	0.962494		-0.32761	0.165453	0.0835304		-0.958029	0.143877	1.25e-10		0.857909	0.163416	9.72e-07		2.94273	0.142171	1.52e-92
mlc	DNA-binding transcriptional repressor Mlc	244.922	3		-0.404522	0.349499	0.345045		0.224245	0.355026	0.943624		-1.15138	0.353366	0.00274404		1.47678	0.350341	5.79e-05		-1.06482	0.367101	0.00990849		-2.14605	0.351411	4.09e-09
mliC	inhibitor of c-type lysozyme, putative lipoprotein	24.4889	3		0.0396458	0.366768	0.947963		-0.608214	0.302018	0.439566		-0.0967323	0.36417	0.854131		1.78396	0.273821	3.12e-10		0.529756	0.351002	0.214985		-0.262804	0.21405	0.282625
mlrA	DNA-binding transcriptional activator MlrA	278.568	5		2.86779	0.461874	4.73e-09		0.201484	0.597721	0.982446		2.70102	0.346072	6e-14		3.30265	0.485878	5.01e-11		0.394945	0.330275	0.33545		2.91131	0.339857	8.14e-17
mltA	membrane-bound lytic murein transglycosylase A	370.258	7		-1.08309	0.204895	7.37e-07		-0.032495	0.191582	0.996753		-0.410779	0.212494	0.0917832		-1.54229	0.193743	1.23e-14		0.262953	0.214812	0.323492		0.0400734	0.196081	0.871406
mltB	membrane-bound lytic murein transglycosylase B	274.384	7		-0.0269186	0.186304	0.925439		0.173992	0.167424	0.874375		0.901291	0.176902	1.38e-06		-0.45891	0.166825	0.0104164		0.286069	0.169394	0.160097		-0.102777	0.167508	0.612224
mltC	membrane-bound lytic murein transglycosylase C	182.097	2		-1.78622	0.17906	1.38e-21		-0.33225	0.137966	0.28463		0.397138	0.19223	0.0697055		-0.631358	0.140081	1.63e-05		-0.11689	0.188005	0.642345		-0.313418	0.143423	0.0455821
mltD	membrane-bound lytic murein transglycosylase D	1983.35	6		0.107214	0.293348	0.789608		0.167543	0.292642	0.945474		-2.14313	0.295424	3.2e-12		-1.08721	0.292797	0.000426941		-0.63048	0.300166	0.0725009		1.79741	0.292573	3.29e-09
mltF	membrane-bound lytic murein transglycosylase F	79.803	7		-1.58613	0.338677	1.3e-05		-0.393846	0.289461	0.757313		-0.456592	0.374101	0.315473		-2.1452	0.304906	1e-11		1.35985	0.357363	0.000516708		0.529596	0.313848	0.13009
mmuM	homocysteine S-methyltransferase	70.1984	3		0.860571	0.278397	0.00520158		-0.0205157	0.26486	0.999614		0.0836736	0.237354	0.80074		2.23053	0.23629	5.68e-20		-0.288886	0.256652	0.36868		-0.206708	0.202864	0.380373
mmuP	S-methyl-L-methionine transporter	32.0744	6		-0.559851	0.368847	0.203574		-0.358034	0.26314	0.757313		2.06604	0.313362	2.71e-10		-0.169452	0.268351	0.614257		-0.368075	0.235757	0.197951		0.0885329	0.25569	0.784919
mnaT	L-amino acid N-acyltransferase	99.1415	4		0.278501	0.21051	0.274199		-0.152239	0.203197	0.925034		0.243302	0.197372	0.309909		1.42729	0.185859	1.03e-13		-0.411338	0.203948	0.0860013		0.573784	0.158422	0.000632808
mngB	alpha-mannosidase	65.4954	2		0.983293	0.214812	2.08e-05		0.179039	0.210419	0.912891		-0.714097	0.202011	0.00107147		0.144288	0.194779	0.545979		0.213448	0.213034	0.43173		0.129075	0.181087	0.552204
mngR	DNA-binding transcriptional repressor MngR	56.3099	4		-0.223055	0.289392	0.548362		-0.343617	0.239168	0.733312		-0.25165	0.2958	0.49856		-0.698376	0.244249	0.00760962		-0.52184	0.324868	0.18387		0.531828	0.241946	0.0442472
mnmA	tRNA-specific 2-thiouridylase	797.946	7		-1.03409	0.29234	0.00123535		-0.167004	0.289703	0.944764		-0.650121	0.295155	0.0517575		-1.62109	0.291234	8.42e-08		1.2377	0.294366	0.000109404		1.18079	0.291263	0.000119742
mnmC	fused 5-methylaminomethyl-2-thiouridine-forming methyltransferase and FAD-dependent demodification enzyme	355.738	7		0.384352	0.167343	0.0437533		0.154709	0.15589	0.879966		-0.886218	0.169061	6.52e-07		-0.737386	0.156232	6.12e-06		0.889607	0.169994	1.06e-06		-0.481249	0.158781	0.00457975
mnmE	5-carboxymethylaminomethyluridine-tRNA synthase GTPase subunit	481.96	7		-0.0783137	0.219296	0.794629		0.203736	0.20918	0.884888		0.101162	0.217484	0.730292		-1.4722	0.210719	1.39e-11		0.404112	0.216873	0.116248		-0.33171	0.213167	0.165375
mnmG	5-carboxymethylaminomethyluridine-tRNA synthase subunit MnmG	1098.17	9		-1.55774	0.265569	3.32e-08		-0.056947	0.258957	0.995425		-1.2322	0.274544	2.38e-05		-2.55028	0.260229	2.24e-21		1.64012	0.273891	1.82e-08		1.21131	0.260582	9.27e-06
mnmH	non-coding	71.6174	7		0.916037	0.272157	0.00218172		-0.108503	0.214569	0.954119		-1.1162	0.266794	8.91e-05		-0.421332	0.215633	0.0769301		-0.000859428	0.299984	1		-0.552189	0.220466	0.0207452
mntH	Mn(2(+))/Fe(2(+)): H(+) symporter MntH	505.63	1		-1.59848	0.480291	0.00247919		-0.650669	0.427691	0.693647		3.54345	0.468511	3.61e-13		-0.301621	0.42908	0.568262		1.82894	0.423325	6.84e-05		4.96331	0.423376	1.8e-30
mntP	Mn(2(+)) exporter	18.9491	6		-2.18729	0.489009	3.31e-05		0.309728	0.381881	0.917388		-1.35252	0.689472	0.0867106		-0.95424	0.386648	0.0226284		-0.690682	0.938136	0.575484		-1.58264	0.475254	0.00175275
mntR	DNA-binding transcriptional dual regulator MntR	127.981	2		-0.737139	0.235307	0.00457852		0.0391565	0.188629	0.995425		0.569416	0.233785	0.0296673		-0.546652	0.189212	0.0069711		0.70214	0.215632	0.00337817		1.15109	0.184652	1.89e-09
mntS	small protein MntS	113.13	1		-0.988596	0.65976	0.209907		-0.711817	0.457263	0.679702		2.88952	0.603849	6.16e-06		0.907877	0.453533	0.0694528		2.0987	0.447491	1.39e-05		3.89875	0.428043	7.52e-19
moaA	GTP 3\\',8\\'-cyclase	578.114	7		-0.398872	0.254074	0.187349		-0.104159	0.24798	0.969939		0.0593324	0.254101	0.874632		0.801794	0.24707	0.00225412		0.121943	0.25444	0.72854		-1.16604	0.24699	6.6e-06
moaB	MoaB protein	455.793	4		1.28676	0.34025	0.000524044		-0.0107718	0.337021	0.999614		-0.0952431	0.336075	0.843293		2.0727	0.334549	2.25e-09		-0.838656	0.3392	0.0308695		-3.57742	0.338278	5.11e-25
moaC	cyclic pyranopterin monophosphate synthase	234.256	4		1.17409	0.378953	0.0050915		0.0305697	0.367894	0.999614		-0.138794	0.370693	0.785998		1.96198	0.364692	2.29e-07		-0.8023	0.378218	0.069461		-3.27933	0.368208	4.52e-18
moaD	molybdopterin synthase sulfur carrier subunit	93.4525	4		1.61249	0.47548	0.00201233		-0.00613741	0.434637	0.999861		-0.119153	0.448594	0.854131		1.74263	0.429879	0.000112701		-1.0516	0.470867	0.0543314		-2.80965	0.434296	4.33e-10
moaE	molybdopterin synthase catalytic subunit	201.98	4		0.868659	0.367361	0.0372136		-0.128573	0.358548	0.976469		-0.291209	0.361788	0.525079		1.53854	0.355606	3.6e-05		-0.845186	0.372072	0.0497206		-3.16457	0.361746	1.78e-17
mobA	molybdenum cofactor guanylyltransferase	87.1261	7		-0.0550065	0.206341	0.847409		0.28365	0.202527	0.738278		-0.196083	0.208479	0.449776		0.862709	0.184009	7.09e-06		0.345445	0.207176	0.166401		-1.17084	0.182683	6.35e-10
mobB	molybdopterin-guanine dinucleotide biosynthesis adaptor protein	37.1465	7		-0.210609	0.289059	0.574316		0.243485	0.21155	0.853269		-0.288633	0.302509	0.442308		0.258427	0.195422	0.249761		0.17395	0.310408	0.678351		-0.568476	0.193827	0.00620081
mocA	molybdenum cofactor cytidylyltransferase	97.8048	6		2.75026	0.457241	1.46e-08		0.355353	0.608705	0.944764		0.491044	0.417794	0.335604		3.95438	0.513572	8.84e-14		-2.67841	0.443982	1.41e-08		0.264697	0.416282	0.598692
modA	molybdate ABC transporter periplasmic binding protein	191.039	3		0.155329	0.564769	0.842165		0.345767	0.563727	0.943624		-1.16661	0.56839	0.0716511		0.856244	0.560609	0.178215		2.86703	0.565609	2.36e-06		-2.1142	0.563647	0.000391311
modB	molybdate ABC transporter membrane subunit	85.1953	3		0.066365	0.489308	0.92982		0.115469	0.467671	0.994625		-0.170683	0.487053	0.802056		0.708754	0.463201	0.17754		1.98082	0.475887	0.000129736		-0.619599	0.46099	0.235622
modC	molybdate ABC transporter ATP binding subunit	109.465	7		0.0976715	0.345765	0.837529		-0.0554974	0.312828	0.996753		0.384059	0.336111	0.350179		0.535581	0.309303	0.121933		1.29218	0.321636	0.00023155		-0.423322	0.306829	0.222334
modE	DNA-binding transcriptional dual regulator ModE	152.059	4		0.220698	0.133766	0.163977		0.116038	0.106788	0.863221		-0.350027	0.132175	0.0168658		-0.163469	0.10344	0.162522		-0.446805	0.149481	0.00770077		-1.11315	0.114458	2.44e-21
modF	ABC family protein ModF	235.356	4		-1.42395	0.282915	2.59e-06		-0.115237	0.273746	0.969939		0.532272	0.285473	0.105224		0.416507	0.272299	0.177665		-0.771238	0.289238	0.0187988		-1.47036	0.274546	2.79e-07
moeA	molybdopterin molybdotransferase	354.162	7		0.604834	0.179102	0.00210353		0.0474566	0.167496	0.989841		-0.908451	0.178198	1.36e-06		0.293685	0.165861	0.113209		1.05795	0.179206	2.94e-08		-0.77458	0.165978	8.51e-06
moeB	molybdopterin-synthase adenylyltransferase	177.499	7		0.637461	0.215165	0.00764669		0.125795	0.195682	0.942986		-1.00768	0.215634	1.03e-05		0.146615	0.193449	0.536251		0.394328	0.224425	0.142154		-0.922113	0.195045	6.4e-06
mog	molybdopterin adenylyltransferase	202.333	7		0.094729	0.153871	0.64003		0.0662324	0.13946	0.962091		-1.14023	0.162307	1.55e-11		-0.169244	0.138338	0.291074		0.123895	0.178642	0.599431		-1.05115	0.143354	1.26e-12
mokB	putative regulatory protein MokB	29.6585	8		3.2248	0.638032	2.33e-06		1.27693	0.617051	0.415305		-0.233772	0.419607	0.672049		2.60899	0.465416	6.79e-08		0.794345	0.414462	0.104738		0.38515	0.372747	0.373664
mokC	regulatory protein MokC	15.8148	2		1.62419	0.610869	0.0178205		0.135025	0.389008	0.978116		0.0296548	0.451002	0.968678		1.07343	0.350588	0.00409292		0.0737314	0.461988	0.917568		0.626758	0.299508	0.0563531
motA	motility protein A	8.74755	8		-0.466224	1.17308	0.771792		0.999261	0.636444	0.670943		1.25744	1.05447	0.327793		1.57396	0.51317	0.00402916		0.708339	0.779878	0.479878		1.31933	0.429946	0.00408095
motB	motility protein B	9.37752	8		-0.657409	1.03328	0.628255		-0.0666796	0.628367	0.999614		-1.16671	1.32061	0.480964		1.70075	0.572383	0.00541395		3.44532	1	0.00819456		1.37449	0.487335	0.00864609
mpaA	murein tripeptide amidase A	213.412	2		1.06681	0.228579	1.4e-05		-0.146353	0.221792	0.938262		0.727492	0.205459	0.00105058		1.20645	0.210772	3.52e-08		0.247465	0.199317	0.316119		1.39998	0.191768	1.59e-12
mpl	UDP-N-acetylmuramate--L-alanyl-gamma-D-glutamyl-meso-2,6-diaminoheptanedioate ligase	805.277	7		-0.259114	0.116851	0.0524666		0.0891438	0.107096	0.917388		-0.858865	0.120856	8.88e-12		-0.58569	0.107209	1.48e-07		0.164437	0.126524	0.294175		-1.38028	0.110078	1.04e-34
mppA	murein tripeptide ABC transporter periplasmic binding protein	491.849	4		0.0594638	0.23139	0.853086		0.0891532	0.233182	0.975466		-0.314643	0.231532	0.25651		1.30842	0.23007	4.33e-08		-0.78857	0.235725	0.00255036		-2.41886	0.232825	3.43e-24
mprA	DNA-binding transcriptional repressor MprA	781.883	6		-0.383614	0.217804	0.13358		0.165707	0.213219	0.920552		-1.05289	0.221511	7.13e-06		-0.941651	0.213342	2.47e-05		-2.34985	0.252854	5.59e-19		-3.35581	0.22263	1.3e-49
mqo	malate:quinone oxidoreductase	199.21	1		-5.96096	0.775087	2.62e-13		-0.781241	0.68926	0.86043		2.90289	0.783343	0.000581767		0.118689	0.689382	0.90383		-0.97098	0.725222	0.27827		-1.31068	0.690296	0.0856772
mqsA	antitoxin of the MqsRA toxin-antitoxin system/DNA-binding transcriptional repressor MqsA	174.502	2		0.385126	0.20993	0.116156		-0.00304834	0.192768	0.999861		1.15966	0.187337	3.33e-09		0.266875	0.184835	0.20538		-0.0721515	0.175667	0.77015		2.0244	0.16569	5.03e-33
mqsR	mRNA interferase/toxin of the MqsR-MqsA toxin-antitoxin system	97.5439	2		0.495959	0.287043	0.142376		-0.193313	0.243229	0.919807		0.963944	0.25142	0.000359951		0.431395	0.235083	0.0990786		0.506855	0.228892	0.0564165		2.05905	0.209351	8.44e-22
mraY	phospho-N-acetylmuramoyl-pentapeptide-transferase	530.279	7		-0.46255	0.177791	0.0207235		0.116808	0.166386	0.930886		0.0148731	0.178571	0.960763		-0.701927	0.166607	5.84e-05		0.571658	0.176692	0.00361084		-0.24779	0.167489	0.189033
mraZ	DNA-binding transcriptional repressor MraZ	591.15	7		-0.425304	0.140637	0.00635874		0.18261	0.13076	0.739846		0.130428	0.141236	0.460208		-0.361181	0.13011	0.00969224		0.94452	0.13698	6.65e-11		0.274812	0.129495	0.0527399
mrcA	peptidoglycan glycosyltransferase/peptidoglycan DD-transpeptidase MrcA	317.512	7		-1.02913	0.260215	0.000276872		-0.0159101	0.238052	0.999614		-1.36242	0.284444	6.03e-06		-2.49641	0.241857	1.65e-23		1.23891	0.288997	7.84e-05		0.909143	0.243265	0.000412136
mrcB	peptidoglycan glycosyltransferase/peptidoglycan DD-transpeptidase MrcB	672.945	7		-0.141933	0.101729	0.246352		0.00731019	0.0881648	0.999614		-0.397136	0.103028	0.000333187		-0.73981	0.0889554	7.82e-16		0.925646	0.10145	2.52e-18		-0.17654	0.0902209	0.0760469
mrdA	peptidoglycan DD-transpeptidase MrdA	801.576	7		-1.83946	0.25132	3.73e-12		-0.104076	0.243331	0.96793		-1.57498	0.267323	1.93e-08		-2.33366	0.244836	2.54e-20		1.24893	0.269679	1.79e-05		0.60509	0.245737	0.0232322
mrdB	SEDS family protein MrdB	339.367	7		-0.711391	0.253915	0.0120444		-0.111885	0.239646	0.964219		-0.969223	0.264951	0.000692707		-2.14786	0.243045	1.08e-17		1.08701	0.265203	0.000167799		1.13874	0.243864	8.41e-06
mreB	dynamic cytoskeletal protein MreB	2009.83	7		-0.559618	0.182539	0.00560189		0.0746383	0.179848	0.971642		-0.626221	0.183769	0.00166385		-1.30123	0.180172	2.75e-12		0.934811	0.183716	2.14e-06		-0.103465	0.180577	0.637782
mreC	cell shape determining protein MreC	572.973	7		-0.905786	0.194842	1.51e-05		-0.177393	0.183623	0.885217		-1.50449	0.209628	5.42e-12		-1.65041	0.185234	5.85e-18		1.23145	0.212992	5.77e-08		0.13733	0.186475	0.537397
mreD	cell shape determining protein MreD	186.511	7		-0.859233	0.278264	0.00524714		-0.254488	0.250861	0.876889		-1.22433	0.307159	0.000199515		-1.88046	0.255333	1.02e-12		1.29761	0.307854	0.000104889		0.839223	0.256896	0.00216847
mrp	P-loop NTPase family protein	1090.63	4		0.482577	0.15414	0.00460056		0.16553	0.149318	0.863218		-0.515192	0.153556	0.00198936		-0.222121	0.149038	0.19001		-0.418172	0.156747	0.0187459		-0.913345	0.149748	4.26e-09
mrr	methylated adenine and cytosine restriction protein	167.696	4		0.519142	0.18005	0.0096063		0.19059	0.171995	0.863218		-0.616707	0.179226	0.00148731		0.825585	0.164945	1.56e-06		-0.958163	0.201895	1.08e-05		-2.80023	0.184488	2.8e-50
msbA	ATP-binding lipopolysaccharide transport protein	1366.99	9		-1.13295	0.272097	0.000122425		-0.0322252	0.268578	0.999614		-0.877621	0.27554	0.00348984		-1.73915	0.269089	4.32e-10		1.55534	0.274586	1.1e-07		0.87926	0.269244	0.00217596
mscK	potassium dependent, small conductance mechanosensitive channel	574.987	7		-0.178067	0.18127	0.431791		0.0179034	0.17672	0.999614		-1.47755	0.188411	4.5e-14		-0.932106	0.177492	4.48e-07		1.49407	0.188784	5.02e-14		0.491942	0.177546	0.00994668
mscL	large conductance mechanosensitive channel	486.705	6		0.682803	0.245091	0.0125611		-0.0532526	0.241311	0.995425		1.78611	0.237315	4.69e-13		0.548651	0.238559	0.034728		-1.69517	0.23774	1.38e-11		-1.75597	0.243429	2.96e-12
mscM	miniconductance mechanosensitive channel MscM	410.763	7		-0.519225	0.176962	0.00831224		-0.217911	0.164605	0.773768		-0.30625	0.179676	0.14334		-0.671459	0.165512	0.000111399		0.509072	0.180127	0.0122167		-0.775714	0.168179	1.09e-05
mscS	small conductance mechanosensitive channel MscS	1288.82	6		-0.402343	0.403741	0.423528		0.0646156	0.401003	0.996753		2.12093	0.402321	5.66e-07		-1.48046	0.401705	0.000474442		-0.827052	0.400995	0.07836		0.664926	0.401981	0.138612
msrA	methionine sulfoxide reductase A	433.108	2		0.865895	0.198714	5.46e-05		0.123363	0.208677	0.943624		1.96245	0.18059	5.24e-26		2.34268	0.191612	2.59e-32		-0.68645	0.175354	0.000343631		0.153532	0.173388	0.452478
msrB	methionine sulfoxide reductase B	624.429	6		-1.46913	0.238319	6.1e-09		0.292137	0.230546	0.799968		3.16533	0.234461	2.09e-39		0.918246	0.225557	0.000105169		-0.706681	0.221877	0.00422663		0.367762	0.221218	0.136466
msrC	free methionine-(R)-sulfoxide reductase	372.435	4		-0.935394	0.203185	1.85e-05		-0.193188	0.191137	0.876889		0.742442	0.203221	0.000704278		0.225301	0.190229	0.308459		-0.954595	0.206454	1.85e-05		-0.584529	0.190151	0.00401814
msyB	acidic protein that suppresses heat sensitivity of a secY mutant	1279.58	5		4.07872	0.402326	2.9e-22		-0.13936	0.382578	0.975466		2.9844	0.343807	5.24e-17		3.12965	0.365469	1.06e-16		-0.104226	0.340463	0.83529		-0.476513	0.344319	0.220941
mtfA	Mlc titration factor	390.289	3		1.76145	0.349001	2.42e-06		0.762382	0.384105	0.456686		-0.417604	0.344232	0.318798		3.81929	0.358177	5.29e-25		-0.705556	0.347166	0.0832858		-0.559694	0.341687	0.142933
mtgA	peptidoglycan glycosyltransferase MtgA	97.6301	6		0.33632	0.192922	0.138182		-0.090068	0.179249	0.954119		-0.329405	0.189402	0.134481		1.23281	0.167759	1.14e-12		-2.11908	0.27043	9.02e-14		-2.2698	0.178657	1.34e-35
mtlA	mannitol-specific PTS enzyme IICBA component	1000.76	6		-0.217005	0.193403	0.361487		0.49388	0.192334	0.232318		1.39907	0.191044	1.97e-12		1.55219	0.189221	1.91e-15		-1.0447	0.190657	3e-07		-1.81173	0.188924	8.85e-21
mtlD	mannitol-1-phosphate 5-dehydrogenase	849.231	7		0.167071	0.122164	0.256574		0.156977	0.123857	0.799968		0.708857	0.118855	1.27e-08		0.935781	0.119394	3.11e-14		-0.0397644	0.117172	0.815202		-1.23887	0.118959	2.66e-24
mtlR	transcriptional repressor MtlR	177.715	7		-0.62065	0.159131	0.000341308		0.108588	0.137726	0.919807		-0.00919945	0.164388	0.971892		-0.0687517	0.134642	0.69289		-0.0233775	0.166847	0.927647		-0.89145	0.139612	7.37e-10
mtn	5\\'-methylthioadenosine/S-adenosylhomocysteine nucleosidase	1012.52	7		0.552269	0.143061	0.00039376		0.257452	0.142268	0.541694		-1.37719	0.144675	3.18e-20		-0.302671	0.141692	0.0513732		0.39695	0.14706	0.017265		-0.930652	0.143298	3.7e-10
mtr	tryptophan:H(+) symporter Mtr	1528.82	1		-1.37861	0.703128	0.090651		-0.262644	0.677848	0.975235		7.12642	0.694684	2.54e-23		-2.00258	0.683027	0.00611721		-1.93277	0.673891	0.0108364		1.04609	0.684243	0.173741
mug	stationary phase mismatch/uracil DNA glycosylase	277.948	2		1.37681	0.236291	4.13e-08		-0.010181	0.225263	0.999614		1.94819	0.204819	3.4e-20		1.54547	0.212303	1.84e-12		-0.92937	0.198612	1.45e-05		-0.550417	0.200027	0.0105057
mukB	chromosome partitioning protein MukB	2685.15	7		-0.315678	0.108474	0.00888051		8.18e-05	0.106268	0.999861		-0.821641	0.109611	5.82e-13		-0.802693	0.106464	2.87e-13		0.291727	0.110924	0.020751		-0.486851	0.106964	1.43e-05
mukE	chromosome partitioning protein MukE	427.978	7		-0.538791	0.135572	0.000257818		-0.0254522	0.119019	0.995425		-0.548721	0.142644	0.000343334		-0.617334	0.119358	6.75e-07		0.177811	0.147313	0.330225		-0.380772	0.120954	0.00318097
mukF	chromosome partitioning protein MukF	560.121	7		-0.893285	0.138026	9.45e-10		-0.106749	0.122761	0.908675		-0.594324	0.146709	0.000153668		-0.466837	0.122909	0.000309634		0.443112	0.149179	0.00810783		-0.303365	0.123526	0.0236086
murA	UDP-N-acetylglucosamine 1-carboxyvinyltransferase	1338.47	2		-1.15495	0.177648	7.86e-10		0.0180379	0.173119	0.999614		-1.44935	0.184719	4.37e-14		-1.65425	0.173788	2.84e-20		0.461148	0.189239	0.0338108		0.754811	0.174002	3.66e-05
murB	UDP-N-acetylenolpyruvoylglucosamine reductase	513.517	7		-0.612227	0.144112	8.64e-05		-0.0493077	0.131817	0.975466		-0.557337	0.150482	0.000585066		-0.720397	0.132094	1.55e-07		0.450176	0.15172	0.00816453		-0.196815	0.133266	0.189911
murC	UDP-N-acetylmuramate--L-alanine ligase	801.069	7		-0.184211	0.145661	0.298679		-0.0649039	0.136615	0.962091		0.0702093	0.144691	0.716932		-0.821952	0.137193	7.64e-09		0.0714357	0.145368	0.721042		-1.11689	0.139918	9.46e-15
murD	UDP-N-acetylmuramoyl-L-alanine--D-glutamate ligase	726.932	7		-0.0782848	0.158735	0.714023		0.129314	0.149759	0.909218		0.277142	0.156791	0.127591		-0.660054	0.149915	2.59e-05		-0.0894478	0.157131	0.673219		-0.182443	0.150463	0.289183
murE	UDP-N-acetylmuramoyl-L-alanyl-D-glutamate--2,6-diaminopimelate ligase	882.111	7		-0.362357	0.13127	0.0134713		0.0506657	0.121096	0.969939		0.345413	0.129822	0.0163199		-0.442667	0.121121	0.000533122		0.314905	0.128399	0.0325008		-0.168803	0.121341	0.218294
murF	D-alanyl-D-alanine-adding enzyme	801.036	7		-0.219906	0.147831	0.213326		0.210816	0.140085	0.699641		0.211663	0.146468	0.223656		-0.435495	0.139904	0.00348529		0.0648935	0.146761	0.751454		-0.460237	0.140534	0.00211099
murG	N-acetylglucosaminyl transferase	470.016	7		-0.121865	0.141104	0.495048		-0.0530127	0.124182	0.968049		0.156119	0.138486	0.357876		-0.774664	0.125194	2.36e-09		0.322253	0.137138	0.0414921		-0.248589	0.126761	0.0754419
murI	glutamate racemase	379.996	7		0.0314328	0.18026	0.904899		0.188432	0.177136	0.863221		-1.82172	0.191025	2.73e-20		-0.362611	0.17633	0.0615626		0.518817	0.198897	0.0218947		-0.956006	0.179627	3.33e-07
murJ	putative lipid II flippase MurJ	192.65	7		-1.49308	0.285775	1.01e-06		0.103746	0.252573	0.971901		-1.10578	0.322369	0.0015411		-2.04411	0.256788	1.23e-14		1.31009	0.322068	0.000189681		0.833003	0.258428	0.0024885
murP	N-acetylmuramic acid-specific PTS enzyme IICB component/anhydro-N-acetylmuramic acid transporter	83.9276	3		-1.05743	0.417275	0.0245873		0.221869	0.43195	0.952764		-0.586636	0.425781	0.249507		2.09061	0.417686	1.56e-06		-0.307479	0.440211	0.596176		-3.37451	0.429523	2.56e-14
murQ	N-acetylmuramic acid 6-phosphate etherase	118.542	3		-0.567332	0.411079	0.251845		0.586889	0.429948	0.757207		-1.19159	0.418594	0.00965237		2.05273	0.41501	2.09e-06		-0.739906	0.438509	0.160447		-3.73817	0.431401	3.56e-17
murR	DNA-binding transcriptional dual regulator MurR	32.1734	4		-0.526097	0.314208	0.157156		0.159465	0.269651	0.943624		0.36615	0.312466	0.337284		0.406757	0.2539	0.156188		-0.423174	0.319417	0.283422		-1.83274	0.283593	4.52e-10
mutH	DNA mismatch repair protein MutH	55.1276	2		0.133281	0.255064	0.696893		0.322216	0.201927	0.653827		-0.0343846	0.243627	0.928671		-0.189149	0.193027	0.409273		0.149313	0.246234	0.652004		0.878054	0.179249	2.84e-06
mutL	DNA mismatch repair protein MutL	865.812	7		-0.517633	0.108831	9.42e-06		-0.0773716	0.0861401	0.899387		0.323228	0.107277	0.00595288		-0.380789	0.0862689	2.47e-05		1.01555	0.100675	3.71e-22		0.192846	0.0859658	0.0399181
mutM	DNA-formamidopyrimidine glycosylase	126.58	2		-2.61363	0.437433	1.82e-08		-0.0130332	0.39813	0.999614		-0.565687	0.476007	0.329715		-0.894495	0.398843	0.0398411		0.557453	0.480158	0.351856		-0.901226	0.402212	0.0401583
mutS	DNA mismatch repair protein MutS	474.753	7		0.0773275	0.205035	0.783095		0.190345	0.201253	0.894049		-1.90974	0.212106	3.24e-18		-0.812438	0.201679	0.000124426		0.560354	0.219343	0.025153		-0.483933	0.203221	0.0285731
mutT	8-oxo-dGTP diphosphatase	40.0339	7		-1.22429	0.357588	0.0018029		-0.149705	0.188747	0.919807		-0.840113	0.462182	0.115902		-1.51683	0.203609	5.57e-13		0.541134	0.486952	0.375618		0.587844	0.210074	0.0092387
mutY	adenine DNA glycosylase	275.428	7		-1.62022	0.14267	1.03e-27		-0.108105	0.10562	0.875349		0.155054	0.154563	0.418899		-1.28955	0.110111	8.64e-30		0.33309	0.150348	0.0563213		-0.0662203	0.114486	0.634476
mzrA	modulator protein MzrA	161.192	4		-0.203749	0.194578	0.399215		-0.110143	0.117284	0.896333		-0.0145669	0.194842	0.964416		-0.676754	0.118704	4e-08		-0.793304	0.227443	0.00161535		0.896598	0.116538	8.9e-14
nac	DNA-binding transcriptional dual regulator Nac	11.0521	2		0.684486	0.684074	0.421582		-0.226749	0.557425	0.972855		1.48338	0.507285	0.00771513		1.014	0.492174	0.0611062		-0.533458	0.428615	0.314923		1.4135	0.338297	7.17e-05
nadA	quinolinate synthase	62.6717	4		0.0406801	0.302257	0.929845		-0.113412	0.274062	0.971838		0.884054	0.281094	0.00396361		1.32227	0.256269	7.18e-07		-0.560279	0.274736	0.0822585		-1.0793	0.24499	2.73e-05
nadB	L-aspartate oxidase	27.0117	4		-0.325794	0.335388	0.437024		-0.379537	0.297987	0.799721		0.507086	0.318763	0.175656		1.19894	0.270542	2.28e-05		-0.760191	0.340638	0.0545071		-0.855148	0.239995	0.000784995
nadC	quinolinate phosphoribosyltransferase (decarboxylating)	232.717	4		-0.305354	0.126289	0.0327665		0.151693	0.115042	0.77561		-0.62229	0.134733	1.33e-05		0.301784	0.109892	0.0105566		-0.139205	0.146762	0.458392		-0.10166	0.106135	0.411217
nadD	nicotinate-mononucleotide adenylyltransferase	242.099	2		-0.487799	0.134222	0.000882121		-0.243073	0.106154	0.323945		-0.451216	0.145585	0.00457199		-0.836914	0.109993	1.73e-13		0.715054	0.143028	3.29e-06		1.78199	0.103951	7.6e-64
nadE	NAD synthetase, NH3-dependent	708.754	2		-0.842465	0.157059	4.96e-07		0.116757	0.14958	0.919807		1.17	0.155606	4.94e-13		0.6758	0.147498	1.16e-05		0.161137	0.150404	0.395779		-0.442862	0.146274	0.00462375
nadK	NAD kinase	203.005	4		0.478384	0.141332	0.00205058		-0.270245	0.122945	0.352996		0.365893	0.127945	0.00930576		0.419094	0.118503	0.000818417		-0.822003	0.136529	1.5e-08		-0.0459228	0.111358	0.740088
nadR	DNA-binding transcriptional repressor/NMN adenylyltransferase NadR	529.816	7		0.19034	0.149442	0.29523		-0.256945	0.139597	0.529753		0.431519	0.145248	0.00674763		0.124367	0.138663	0.455267		0.798456	0.140509	1e-07		0.355546	0.1363	0.0156945
nagA	N-acetylglucosamine-6-phosphate deacetylase	769.889	2		0.496068	0.146373	0.00202442		-0.143769	0.14155	0.876889		-0.0833213	0.143848	0.65843		1.52726	0.139009	2.05e-26		0.358592	0.143372	0.0287764		-0.204336	0.136087	0.182127
nagB	glucosamine-6-phosphate deaminase	687.396	3		0.995677	0.203377	4.94e-06		-0.167706	0.204513	0.917388		-0.231081	0.200913	0.347153		2.23405	0.201146	5.77e-27		-0.0130127	0.201624	0.969319		-1.64701	0.198742	8.29e-16
nagC	DNA-binding transcriptional dual regulator NagC	592.69	7		0.10943	0.142579	0.549957		-0.0921957	0.137089	0.938262		-0.0231538	0.140972	0.916263		0.640663	0.135159	5.6e-06		0.238997	0.140909	0.158131		-0.423226	0.133596	0.00299303
nagE	N-acetylglucosamine specific PTS enzyme IIABC component	1162.37	3		0.343613	0.253102	0.260169		0.0940838	0.254831	0.975466		-1.41486	0.253927	1.16e-07		2.34596	0.25314	2.6e-19		-1.06633	0.258925	0.000155473		-3.15023	0.253702	4.59e-34
nagK	N-acetyl-D-glucosamine kinase	363.773	2		0.922288	0.123523	1.33e-12		-0.29299	0.0954912	0.0771484		-0.0956733	0.111366	0.494312		-0.444736	0.0964931	1.02e-05		-0.0899336	0.114346	0.546206		0.0284146	0.0965428	0.816425
nagZ	beta-N-acetylhexosaminidase	455.258	7		-0.137969	0.128888	0.387851		-0.173625	0.113964	0.693647		0.557213	0.124596	2.56e-05		0.458493	0.112041	9.66e-05		0.0190863	0.121536	0.918909		-0.854176	0.111984	1.44e-13
nanA	N-acetylneuraminate lyase	653.505	8		-0.91159	0.550055	0.161808		0.394003	0.599121	0.938711		-2.51928	0.561018	2.36e-05		6.69736	0.570778	6.88e-30		0.366069	0.570001	0.630404		-5.27693	0.553507	1.5e-20
nanC	N-acetylneuraminic acid outer membrane channel	27.8281	8		-0.634487	0.730427	0.492588		-2.37682	1.07501	0.352996		-0.301376	0.762302	0.773096		8.04883	1.01464	1.51e-14		-0.9327	0.874371	0.397729		-7.13651	0.804052	5.92e-18
nanE	putative N-acetylmannosamine-6-phosphate epimerase	111.862	3		-0.283118	0.491833	0.665428		0.755056	0.537781	0.73677		0.229765	0.484068	0.724143		5.63341	0.479636	6.25e-30		-0.434255	0.499996	0.500096		-3.85646	0.449388	7.21e-17
nanK	N-acetylmannosamine kinase	172.773	8		-0.0602135	0.420244	0.925943		0.921473	0.492921	0.515891		0.857637	0.407817	0.0642979		5.77991	0.424264	1.24e-39		0.0552269	0.403277	0.928574		-3.4234	0.388281	9.9e-18
nanM	N-acetylneuraminate mutarotase	120.867	8		0.968228	0.414096	0.0396585		0.631249	0.462363	0.757207		2.80529	0.370972	3.64e-13		4.42618	0.397564	4.54e-27		-2.29532	0.365408	3.25e-09		-4.10543	0.378921	3.37e-26
nanR	DNA-binding transcriptional dual regulator NanR	243.692	4		0.677169	0.12652	5.27e-07		0.12878	0.119799	0.863221		-0.282344	0.119901	0.0362232		0.492267	0.113091	3.21e-05		-1.18935	0.141561	1.11e-15		-0.275808	0.108497	0.0187694
nanS	N-acetyl-9-O-acetylneuraminate esterase	25.6431	8		-0.736473	0.60649	0.320677		0.312711	0.664789	0.963538		3.44541	0.546513	1.68e-09		3.6174	0.547253	1.7e-10		-2.66698	0.502869	7.39e-07		-3.38096	0.504785	9.95e-11
nanT	N-acetylneuraminate:H(+) symporter	280.402	8		-0.554246	0.571575	0.437597		0.352025	0.617153	0.945474		-0.93539	0.576868	0.166855		6.30601	0.587266	2.52e-25		0.676044	0.579475	0.349035		-4.35808	0.56659	9e-14
napA	periplasmic nitrate reductase subunit NapA	680.021	8		1.99501	0.611883	0.00307501		1.34028	0.62058	0.370325		-1.36437	0.608513	0.0472049		4.90372	0.608795	6.03e-15		-1.52439	0.620158	0.032025		-6.16148	0.612498	9.62e-23
napB	periplasmic nitrate reductase cytochrome c550 protein	42.8193	3		2.19107	0.736342	0.00734869		0.42012	0.765803	0.952066		-0.896939	0.675594	0.269545		4.67443	0.693069	7.12e-11		-0.87321	0.733186	0.337576		-4.78622	0.681101	1.08e-11
napC	periplasmic nitrate reductase cytochrome c protein	109.545	3		1.76667	0.490313	0.000985134		0.0938491	0.478942	0.995425		-0.737239	0.470927	0.182761		3.36581	0.463326	2.04e-12		0.596618	0.473043	0.308944		-3.47979	0.460377	2.42e-13
napD	NapA signal peptide-binding chaperone NapD	28.6925	3		1.44185	0.915833	0.185976		1.21258	0.955131	0.799856		-1.38172	0.905469	0.195351		4.0085	0.860659	8.18e-06		-1.85556	1	0.180082		-4.97515	0.884709	6.6e-08
napF	ferredoxin-type protein	68.4154	8		1.53288	0.724602	0.0652627		1.89671	0.760377	0.244772		-1.16736	0.706904	0.157961		4.06198	0.686765	1.2e-08		-1.0859	0.77435	0.25421		-6.0141	0.727354	9.62e-16
napG	ferredoxin-type protein NapG	50.9543	3		2.8036	0.834879	0.00223769		0.336263	0.782918	0.967269		-0.888493	0.711966	0.303232		5.01815	0.719998	1.56e-11		-1.48584	0.818634	0.127592		-4.95018	0.703196	9.91e-12
napH	ferredoxin-type protein NapH	70.5803	3		2.08202	0.664641	0.00457852		0.965933	0.698653	0.746146		-1.18794	0.632044	0.102254		4.18446	0.635194	1.96e-10		-0.686303	0.672894	0.422568		-4.78447	0.639505	4.26e-13
narG	nitrate reductase A subunit alpha	5022.16	8		3.382	0.751164	2.9e-05		2.69716	0.748741	0.0212899		3.27333	0.736531	2.89e-05		7.00247	0.737045	3.31e-20		-2.02253	0.735891	0.0151108		-7.77443	0.737557	7.3e-25
narH	nitrate reductase A subunit beta	1455.02	8		2.56036	0.68399	0.000600741		1.47742	0.670453	0.352996		3.40547	0.650574	6.78e-07		7.1589	0.651843	2.12e-26		-1.77869	0.647119	0.0151101		-6.88846	0.649135	3.51e-25
narI	nitrate reductase A subunit gamma	389.285	8		2.90104	0.792884	0.000809692		2.45657	0.78339	0.0679014		3.59932	0.663716	2.57e-07		6.85186	0.670112	4.21e-23		-2.29094	0.656218	0.00159878		-6.68184	0.662008	6.9e-23
narJ	nitrate reductase 1 molybdenum cofactor assembly chaperone	326.92	8		2.50585	0.814833	0.00544911		1.27173	0.745987	0.585773		3.59296	0.6756	4.45e-07		7.16115	0.680805	2.36e-24		-1.85386	0.662004	0.0131228		-6.40301	0.664149	5.45e-21
narK	nitrate:nitrite antiporter NarK	1160	8		5.52321	0.943246	3.5e-08		5.4974	1.03302	6.45e-05		-0.84793	0.873977	0.43479		6.39477	0.874171	1.44e-12		-1.0328	0.878813	0.34523		-9.60244	0.898141	1.51e-25
narL	DNA-binding transcriptional dual regulator NarL	385.444	4		0.879714	0.28812	0.00582524		0.294435	0.290816	0.876889		0.267166	0.2839	0.449571		1.5775	0.285036	1e-07		-1.13727	0.287677	0.000297072		-2.30146	0.286686	6.64e-15
narP	DNA-binding transcriptional dual regulator NarP	225.319	6		1.13573	0.239648	1.02e-05		0.946969	0.237394	0.00567562		-0.989295	0.237135	9.35e-05		0.29329	0.230565	0.270211		-1.40317	0.261048	5.18e-07		0.134668	0.228164	0.627013
narQ	sensory histidine kinase NarQ	97.2394	2		0.4976	0.231058	0.0602818		0.490655	0.228814	0.378836		0.041553	0.216803	0.900158		0.4847	0.207718	0.0319453		0.513062	0.209944	0.0332432		1.06075	0.186818	4.86e-08
narU	nitrate/nitrite transporter NarU	154.094	5		4.5597	1.14245	0.00024113		1.29798	0.990974	0.780538		4.7255	0.514816	7.02e-19		3.40964	0.685385	1.82e-06		-2.41972	0.482642	3.09e-06		2.69902	0.489272	1.18e-07
narV	nitrate reductase Z subunit gamma	55.5015	5		1.59985	0.762796	0.067912		0.116224	0.69055	0.996753		4.22959	0.492095	1.08e-16		1.6758	0.583784	0.00735839		-1.75287	0.396212	4.47e-05		2.71227	0.416812	3.42e-10
narW	NarW, putative private chaperone for NarZ nitrate reductase subunit	55.0015	5		3.62113	1.27654	0.0109366		0.231799	0.737252	0.987039		4.66375	0.496959	1.09e-19		1.51161	0.605357	0.0209618		-1.6882	0.359985	1.39e-05		3.37237	0.403862	4.97e-16
narX	sensory histidine kinase NarX	302.107	7		0.196916	0.286921	0.599126		0.316255	0.280475	0.861619		0.263274	0.283153	0.456527		0.667597	0.276606	0.0261325		0.445604	0.280684	0.189684		-0.567276	0.275039	0.0603267
narY	nitrate reductase Z subunit beta	197.009	5		2.5881	0.575892	3.01e-05		0.475436	0.541295	0.907115		4.07742	0.399223	3.92e-23		2.1353	0.461479	9.44e-06		-1.55923	0.372326	0.000117094		2.8404	0.380597	4.88e-13
narZ	nitrate reductase Z subunit alpha	619.159	5		2.2357	0.374938	1.94e-08		-0.000712473	0.391223	0.999861		4.09756	0.316065	1.85e-36		2.21874	0.357844	2.19e-09		-1.58226	0.306185	1.45e-06		2.93168	0.311864	5.21e-20
ndk	nucleoside diphosphate kinase	414.807	1		-3.39859	0.434746	1.06e-13		-0.0833587	0.423359	0.995425		0.681821	0.439958	0.187855		-0.77934	0.423615	0.0981923		-0.115273	0.438014	0.860168		-1.67255	0.42609	0.00019975
nei	endonuclease VIII	101.604	6		-0.284443	0.2458	0.345045		-0.0133155	0.220065	0.999614		0.437607	0.241522	0.117154		0.327456	0.215148	0.179794		-1.5024	0.270488	2.03e-07		-0.747309	0.215398	0.00109505
nemA	N-ethylmaleimide reductase	230.984	4		-0.100032	0.159709	0.634543		-0.125878	0.128886	0.883412		0.923277	0.149207	3.36e-09		-0.339375	0.128942	0.014546		-0.918791	0.151354	1.14e-08		0.106204	0.128088	0.484194
nemR	DNA-binding transcriptional repressor NemR	52.8327	7		-0.311483	0.306451	0.414524		-0.248777	0.198079	0.801762		0.966063	0.282723	0.00161164		-0.498854	0.201619	0.0222617		0.0117994	0.250715	0.9803		0.00708732	0.203068	0.980908
nepI	purine ribonucleoside exporter	67.3467	6		-4.00028	0.728147	2.5e-07		-0.56866	0.398891	0.73677		0.968849	0.817019	0.330803		-3.03031	0.417239	2.06e-12		1.146	0.637538	0.13168		1.88801	0.419568	1.8e-05
nfi	endonuclease V	255.938	7		0.400433	0.159256	0.0258995		-0.0636285	0.135118	0.963538		0.142332	0.147238	0.436235		0.159354	0.133456	0.30432		0.574304	0.144863	0.000284581		0.174525	0.129981	0.236057
nfo	endonuclease IV	444.01	7		0.37753	0.141094	0.0170011		0.0223968	0.129274	0.996753		0.595994	0.132733	2.36e-05		-0.0892237	0.12734	0.569304		0.990398	0.125075	4.87e-14		-0.335113	0.127498	0.0148633
nfrA	bacteriophage N4 receptor, outer membrane protein	215.644	2		1.07678	0.231233	1.46e-05		0.208595	0.2399	0.908675		0.159564	0.215964	0.564295		-0.0755829	0.233686	0.810479		0.915899	0.211812	6.76e-05		1.26074	0.220619	3.96e-08
nfrB	bacteriophage N4 receptor, inner membrane subunit	83.5611	2		0.50848	0.280185	0.120903		-0.240062	0.248403	0.885217		0.676326	0.243649	0.0118252		-0.522204	0.25565	0.0634863		1.32045	0.212894	5.24e-09		2.51595	0.224695	6.82e-28
nfsA	NADPH-dependent nitroreductase NfsA	348.466	4		-0.277294	0.180988	0.198482		0.0646655	0.172315	0.975466		-0.435558	0.183701	0.0348199		-0.260669	0.171773	0.181259		-0.670759	0.194244	0.00180714		-2.62607	0.186306	1.58e-43
nfsB	NAD(P)H nitroreductase NfsB	681.404	4		0.288705	0.0999284	0.00946355		-0.0817473	0.0978683	0.917388		-1.7871	0.107379	3.55e-59		0.110704	0.096805	0.326738		-0.254423	0.120436	0.07073		-1.5353	0.101021	2.14e-50
nfuA	iron-sulfur cluster carrier protein NfuA	1255.82	2		-1.57872	0.231529	1.04e-10		-0.185704	0.230531	0.918805		-1.05285	0.234736	2.41e-05		-0.509843	0.230689	0.0431558		0.21982	0.236935	0.46888		0.977867	0.230219	5.37e-05
nhaA	Na(+):H(+) antiporter NhaA	1291.14	6		-1.4445	0.295347	5.06e-06		0.208113	0.283909	0.927682		2.50919	0.293106	1.44e-16		-1.05451	0.284321	0.000433467		2.27555	0.283073	1.98e-14		1.55346	0.283672	1.47e-07
nhaB	Na(+):H(+) antiporter NhaB	409.698	6		-0.815998	0.173335	1.17e-05		0.0166783	0.185097	0.999614		-0.433853	0.176951	0.0284337		-0.309035	0.183962	0.134543		-1.55817	0.196139	4.06e-14		0.555729	0.180039	0.00385928
nhaR	DNA-binding transcriptional activator NhaR	233.751	7		-0.714773	0.196019	0.000844764		0.0401182	0.149487	0.991325		1.4201	0.186889	2.79e-13		-0.478674	0.148829	0.00248756		1.0965	0.156124	2.84e-11		0.59146	0.146445	0.000127444
nhoA	arylamine N-acetyltransferase	30.1506	2		0.621272	0.55696	0.364832		-0.253529	0.358733	0.930886		1.3339	0.441884	0.00585589		1.48232	0.331283	1.88e-05		0.821037	0.350849	0.0424924		1.01633	0.281661	0.000664719
nikA	Ni(2(+)) ABC transporter periplasmic binding protein	363.152	8		6.85113	0.721852	1.29e-19		1.00542	0.68343	0.715052		-3.99606	0.658694	6.96e-09		3.82452	0.661846	2.61e-08		0.560722	0.665496	0.515002		-6.11006	0.692684	9.56e-18
nikB	Ni(2(+)) ABC transporter membrane subunit NikB	77.7262	8		5.51809	0.847066	7.29e-10		0.997655	0.784714	0.799856		-4.2981	0.753711	5.64e-08		3.75888	0.736353	9.5e-07		-0.144707	0.821191	0.909546		-5.59397	0.776315	3.12e-12
nikC	Ni(2(+)) ABC transporter membrane subunit NikC	44.694	8		7.09083	1.19715	2.41e-08		0.331344	0.7412	0.967146		-3.99291	0.719484	1.31e-07		3.28837	0.694834	5.78e-06		0.7385	0.781199	0.459771		-4.36179	0.714309	4.09e-09
nikD	Ni(2(+)) ABC transporter ATP binding subunit NikD	70.8255	8		5.20907	0.676643	2.49e-13		0.66835	0.600803	0.863218		-3.53166	0.554464	1.11e-09		3.18537	0.552606	2.84e-08		0.46172	0.592646	0.550506		-3.69635	0.553507	1.13e-10
nikE	Ni(2(+)) ABC transporter ATP binding subunit NikE	70.403	8		5.36158	0.690942	1.61e-13		-0.19815	0.628735	0.987039		-4.08258	0.59681	5.37e-11		3.52396	0.595892	1.2e-08		-0.109262	0.660779	0.914481		-4.11709	0.600333	3.46e-11
nikR	DNA-binding transcriptional repressor NikR	52.2088	6		2.03046	0.350209	4.84e-08		0.05677	0.336731	0.996753		-2.30723	0.345544	1.58e-10		0.994241	0.322278	0.00380606		-1.25915	0.454803	0.0142969		-1.43183	0.322311	2.33e-05
nirB	nitrite reductase catalytic subunit NirB	2086.85	8		1.85142	0.593112	0.00472927		1.24503	0.588312	0.389666		-1.78934	0.591728	0.0057642		3.7706	0.586191	5.23e-10		-2.09954	0.616861	0.00211425		-8.5652	0.60482	6.31e-44
nirC	nitrite transporter NirC	72.3233	3		-1.69376	0.767231	0.0536031		0.86549	0.664602	0.784342		-0.498834	0.836992	0.648902		1.65216	0.654557	0.0194859		0.339549	0.86611	0.781957		-5.4105	0.711799	1.76e-13
nirD	nitrite reductase subunit NirD	118.957	8		2.13667	0.868433	0.0296232		1.17199	0.756424	0.68222		-1.63906	0.826291	0.0830083		4.08164	0.731782	7.9e-08		-2.15463	1	0.115703		-8.24552	0.868518	2.18e-20
nlpA	lipoprotein-28	84.3216	6		0.77513	0.477952	0.172021		-0.931141	0.557895	0.608847		2.39876	0.455699	5.88e-07		1.74199	0.535844	0.00221524		-1.72336	0.450785	0.00048432		-0.478656	0.482228	0.394195
nlpC	NlpC/P60 family lipoprotein NlpC	238.658	4		1.13468	0.158378	1.07e-11		-0.1208	0.170705	0.930886		0.138424	0.14457	0.44062		1.20195	0.158096	1.8e-13		-0.957508	0.154009	4.81e-09		0.145028	0.140895	0.375515
nlpD	murein hydrolase activator NlpD	2950.65	2		0.571979	0.222409	0.0223865		-0.0758817	0.216479	0.978116		1.74357	0.218682	1.64e-14		1.38361	0.215961	6.14e-10		0.0456483	0.216683	0.89146		1.3052	0.215242	5.26e-09
nlpE	lipoprotein NlpE	148.261	2		0.0477833	0.223485	0.88044		-0.0427709	0.189932	0.995425		0.750195	0.210115	0.000945278		0.215043	0.186134	0.321142		0.00711126	0.20104	0.987036		0.199375	0.180969	0.339229
nlpI	lipoprotein NlpI	4921.33	6		-0.137954	0.20706	0.611011		-0.46826	0.204978	0.324296		-0.754803	0.207824	0.000762998		-1.96548	0.205282	1.74e-20		0.755923	0.207899	0.000956848		2.75157	0.205187	1.57e-39
nmpC	non-coding	3815.12	8		0.130178	0.430717	0.826389		2.28124	0.436329	8.05e-05		-3.05126	0.431377	1.11e-11		2.92364	0.431634	5.88e-11		-0.102984	0.43232	0.874256		-6.74018	0.442104	1.05e-50
nnr	NAD(P)HX epimerase/NAD(P)HX dehydratase	612.444	2		1.15503	0.254006	2.37e-05		-0.0311034	0.239512	0.99769		2.10552	0.231444	1.44e-18		1.22763	0.233418	4.3e-07		0.862376	0.223471	0.000423705		0.865952	0.225064	0.000270021
norR	DNA-binding transcriptional dual regulator NorR	91.574	4		-0.241167	0.30542	0.536806		0.178967	0.278962	0.942986		0.992632	0.291032	0.00164613		0.0962876	0.274211	0.793058		-0.791221	0.294295	0.0177624		-1.20965	0.281459	4.35e-05
norV	anaerobic nitric oxide reductase flavorubredoxin	35.7996	2		0.189081	0.358199	0.693565		0.288565	0.334843	0.909218		0.867459	0.308355	0.0106165		0.318184	0.299809	0.367163		0.882927	0.25688	0.00190227		1.70585	0.241774	8.91e-12
norW	NADH:flavorubredoxin reductase	16.0025	2		1.58205	0.614716	0.022277		0.279809	0.413589	0.938262		0.370442	0.415139	0.47633		0.0372856	0.378533	0.945943		0.924599	0.359034	0.0238788		1.82857	0.30511	8.03e-09
npr	phosphorelay protein Npr	63.7564	2		-0.227613	0.324271	0.590456		-0.493597	0.263886	0.515891		-0.214412	0.332779	0.621079		-0.0141113	0.264246	0.972271		0.157901	0.340367	0.737573		1.58339	0.253033	1.63e-09
nrdA	ribonucleoside-diphosphate reductase 1 subunit alpha	1889.29	6		-0.0644209	0.300668	0.880292		-0.262502	0.300074	0.907538		-2.39578	0.303007	2.75e-14		-1.74625	0.300676	2.22e-08		0.535647	0.30498	0.142248		-2.6921	0.30657	1.34e-17
nrdB	ribonucleoside-diphosphate reductase 1 subunit beta	1002.89	6		0.254703	0.158034	0.174973		0.00721592	0.15567	0.999614		-1.90389	0.162564	5.66e-30		-1.3706	0.156625	2.24e-17		0.21571	0.167629	0.299206		-2.38109	0.167797	4.23e-44
nrdD	anaerobic ribonucleoside-triphosphate reductase	974.944	8		3.4871	0.381726	2.79e-18		1.40284	0.383883	0.0190293		-2.12184	0.378515	9.59e-08		2.28848	0.378949	5.76e-09		-0.191577	0.380351	0.713961		-2.95441	0.379359	4.33e-14
nrdE	ribonucleoside-diphosphate reductase 2 subunit alpha	325.079	1		-5.10695	0.86818	3.02e-08		-1.45009	0.806059	0.541694		0.864611	0.895122	0.436361		-0.826218	0.806633	0.386438		4.50785	0.837568	4.99e-07		0.226296	0.806735	0.825395
nrdF	ribonucleoside-diphosphate reductase 2 subunit beta	109.249	1		-4.72909	0.963648	4.68e-06		-1.29331	0.810715	0.653827		0.401676	1.04832	0.780656		-1.13207	0.812464	0.223606		3.93286	0.9208	8.35e-05		-0.0148733	0.813674	0.991233
nrdG	anaerobic ribonucleoside-triphosphate reductase activating protein	48.6796	8		3.38901	0.376201	8.39e-18		0.660389	0.367799	0.542882		-3.07294	0.354907	6.32e-17		1.77513	0.327507	1.85e-07		-0.761034	0.449015	0.158467		-1.73978	0.318864	1.64e-07
nrdH	glutaredoxin-like protein	52.9179	1		-4.61772	1.25613	0.000763116		-0.926123	0.938633	0.883412		-0.800041	1.61873	0.711013		-0.419959	0.939797	0.732142		5.84576	1	0.00012817		0.113082	0.939768	0.924617
nrdI	dimanganese-tyrosyl radical cofactor maintenance flavodoxin NrdI	62.5091	1		-6.99707	1.51123	1.65e-05		-1.14706	0.940307	0.822722		2.28994	1.61758	0.234697		-0.610286	0.94205	0.603681		4.13824	1	0.000788743		0.226732	0.941974	0.849471
nrdR	NrdR transcriptional repressor	244.469	7		0.400548	0.163888	0.0307777		-0.0125321	0.156118	0.999614		-0.624149	0.164527	0.00041763		-0.467607	0.156059	0.00501296		0.649497	0.165355	0.000327731		0.117972	0.155891	0.525705
nrfA	cytochrome c552 nitrite reductase	224.439	6		2.22166	0.628714	0.00125048		-0.129077	0.646688	0.995425		1.448	0.602458	0.0321176		4.59103	0.623913	1.06e-12		-4.52899	0.6498	4.03e-11		-4.01652	0.610022	2.08e-10
nrfB	periplasmic nitrite reductase penta-heme c-type cytochrome	46.7658	6		1.56765	0.788906	0.0858628		0.589567	0.961059	0.943624		1.61238	0.722599	0.048428		4.74145	0.817079	2.28e-08		-4.21888	0.85403	4.36e-06		-3.88522	0.747835	6.43e-07
nrfC	putative menaquinol-cytochrome c reductase 4Fe-4S subunit	25.0293	8		4.1687	1.2753	0.00299962		-0.497121	0.967481	0.952764		1.54679	0.798057	0.0908632		4.50671	0.890056	1.17e-06		-4.29468	1	7.72e-05		-3.95057	0.827004	5.08e-06
nrfD	putative menaquinol-cytochrome c reductase subunit NrfD	29.3373	6		3.62307	1.06324	0.00190917		0.213373	0.75697	0.989841		1.60565	0.667843	0.0320678		3.31404	0.692839	4.57e-06		-4.23385	0.874844	6.99e-06		-3.45132	0.680194	1.2e-06
nrfE	putative cytochrome c-type biogenesis protein NrfE	12.9057	6		0.822149	0.817028	0.419149		0.662915	0.525747	0.801762		1.87678	0.601891	0.00430962		0.845804	0.47	0.106688		-2.40679	0.703542	0.00200603		-0.446852	0.445426	0.38866
nrfF	putative formate-dependent nitrite reductase complex subunit NrfF	5.76918	6		0.802134	0.942382	0.501228		0.849178	0.575199	0.713049		1.12915	0.699386	0.168827		0.399774	0.469806	0.480535		-0.621829	0.651981	0.456181		-0.641829	0.460418	0.217343
nrfG	putative formate-dependent nitrite reductase complex subunit NrfG	6.88218	4		-0.0916502	0.671407	0.929474		-0.24244	0.579276	0.969939		1.26634	0.575011	0.0517816		0.882067	0.52535	0.134698		-1.35731	0.607183	0.0541542		-0.872497	0.487918	0.107401
nsrR	DNA-binding transcriptional repressor NsrR	234.867	2		-0.00898191	0.25685	0.98759		-0.822727	0.195291	0.00365119		0.577048	0.245088	0.0362413		-0.290451	0.19668	0.194283		0.343232	0.231233	0.224415		1.73998	0.192907	1.65e-18
nth	endonuclease III	109.879	7		-1.33635	0.251385	6.33e-07		-0.115298	0.215219	0.952764		-2.94424	0.401105	1.74e-12		-1.9685	0.223623	1.44e-17		0.514789	0.479319	0.394397		-1.27845	0.252606	1.28e-06
nudB	dihydroneopterin triphosphate diphosphatase	373.599	7		0.100537	0.204558	0.715204		0.0491576	0.188252	0.993464		-1.2542	0.213366	2.09e-08		-1.36301	0.189595	3.46e-12		0.34918	0.222762	0.195906		0.148958	0.190908	0.512327
nudC	NADH pyrophosphatase	348.3	2		-0.192163	0.160383	0.327206		0.0787314	0.131655	0.943624		1.24671	0.148431	5.35e-16		-0.183243	0.129885	0.216907		1.06559	0.130027	5.84e-15		1.50745	0.123721	7.54e-33
nudE	ADP-sugar diphosphatase NudE	259.546	2		-1.55712	0.26283	2.4e-08		-0.134609	0.243997	0.950264		-0.161287	0.273546	0.652265		-0.993062	0.245063	0.000113306		0.027172	0.276601	0.953595		0.602477	0.245073	0.0234733
nudF	ADP-sugar pyrophosphatase	206.574	7		-0.393774	0.182408	0.0596117		0.0245576	0.152849	0.996753		0.330263	0.179936	0.111859		-0.0687429	0.150948	0.727166		1.04743	0.166972	3.41e-09		0.273833	0.148072	0.0948781
nudG	5-hydroxy-CTP diphosphatase	17.7907	2		-1.72444	0.480039	0.00102173		0.2799	0.343134	0.917388		-0.770366	0.595729	0.283226		-1.04726	0.351992	0.00534797		-0.20593	0.710966	0.845647		-0.098182	0.365932	0.833049
nudI	pyrimidine deoxynucleotide diphosphatase NudI	30.6456	6		0.868948	0.339758	0.0232353		-0.322419	0.349507	0.899387		-0.698823	0.328797	0.0612745		1.37913	0.327319	5.83e-05		-4.60705	0.886381	1.25e-06		-2.8445	0.37607	2.34e-13
nudJ	phosphatase NudJ	84.449	7		0.313426	0.245504	0.293993		0.0073972	0.20282	0.999614		-0.334	0.242317	0.249333		-0.810506	0.205892	0.000180489		0.338049	0.244785	0.262304		0.29154	0.207185	0.212354
nudK	GDP-mannose hydrolase	89.3675	2		0.569364	0.214606	0.018088		-0.307761	0.177892	0.569175		-0.547849	0.210599	0.0191236		0.725718	0.171155	5.22e-05		-0.218927	0.229401	0.456181		-0.207916	0.161901	0.259174
nudL	putative NUDIX hydrolase with low 3-phosphohydroxypyruvate phosphatase activity	99.3381	2		0.72727	0.217974	0.00241092		-0.195085	0.176098	0.863218		0.413851	0.184273	0.0468579		0.383994	0.170608	0.0391385		-0.348922	0.191286	0.125403		0.0895488	0.159654	0.645991
nuoA	NADH:quinone oxidoreductase subunit A	614.255	3		-0.181437	0.262788	0.596968		0.803796	0.2622	0.0771484		-0.215669	0.263076	0.515816		1.29194	0.259381	1.76e-06		-0.371946	0.265542	0.254855		-0.861554	0.258476	0.00173412
nuoB	NADH:quinone oxidoreductase subunit B	1461.16	3		-0.390859	0.239247	0.168464		0.623759	0.240075	0.221858		-0.103941	0.239466	0.749076		1.3538	0.238568	4.65e-08		-0.553079	0.240428	0.0466418		-1.09565	0.238105	1.14e-05
nuoC	NADH:quinone oxidoreductase subunit CD	2693.64	3		-0.32681	0.25689	0.295676		0.547622	0.257426	0.387057		-0.262851	0.256978	0.408449		1.35113	0.256654	4.2e-07		-0.258487	0.257431	0.430602		-1.07734	0.256388	6.5e-05
nuoE	NADH:quinone oxidoreductase subunit E	700.862	3		-0.0381997	0.265631	0.925768		0.467118	0.267171	0.557158		-0.0441165	0.265242	0.915478		1.48332	0.264404	6.63e-08		-0.676047	0.267551	0.0269124		-1.12113	0.263319	5.15e-05
nuoF	NADH:quinone oxidoreductase subunit F	1400.68	4		-0.0930108	0.261999	0.79595		0.29772	0.262449	0.86043		-0.218632	0.261905	0.507018		1.50111	0.261272	3.15e-08		-0.411982	0.263018	0.19627		-1.32945	0.26083	1.06e-06
nuoG	NADH:quinone oxidoreductase subunit G	3207.44	4		0.155739	0.273706	0.669348		0.55024	0.273728	0.442253		-0.179886	0.27357	0.61314		1.44582	0.273213	3.63e-07		-0.55319	0.27407	0.0857263		-1.693	0.273157	2.36e-09
nuoH	NADH:quinone oxidoreductase subunit H	1042.53	4		0.528589	0.249936	0.0653269		0.502419	0.249002	0.439566		-0.142789	0.249004	0.662269		1.44006	0.247508	2.09e-08		-0.810923	0.251023	0.00366467		-2.13725	0.247807	5.03e-17
nuoI	NADH:quinone oxidoreductase subunit I	445.323	4		0.347293	0.261546	0.272303		0.648801	0.256391	0.236286		-0.158505	0.259656	0.639201		1.49179	0.253615	1.45e-08		-0.630585	0.264616	0.0382301		-2.43049	0.254582	1.33e-20
nuoJ	NADH:quinone oxidoreductase subunit J	479.845	4		0.682486	0.24664	0.0132335		0.419252	0.240341	0.557981		-0.131618	0.243538	0.682521		1.66847	0.23786	1.15e-11		-1.05977	0.250509	9.85e-05		-2.74966	0.239297	2.55e-29
nuoK	NADH:quinone oxidoreductase subunit K	122.104	6		1.32366	0.370678	0.00110227		0.614302	0.337284	0.535753		0.110785	0.349389	0.823835		1.38673	0.331325	6.56e-05		-1.90176	0.387464	5.04e-06		-2.48491	0.334808	6.57e-13
nuoL	NADH:quinone oxidoreductase subunit L	1363.6	4		0.789455	0.229113	0.00167804		0.314386	0.227525	0.746146		-0.361994	0.227945	0.176362		1.62437	0.226557	3.94e-12		-1.19984	0.231436	1.34e-06		-3.41385	0.228089	6.4e-49
nuoM	NADH:quinone oxidoreductase subunit M	1145.12	6		0.896258	0.228359	0.000310458		0.164669	0.227028	0.927694		-0.344619	0.227102	0.198329		1.50183	0.225929	1.34e-10		-1.70907	0.232291	2.93e-12		-3.87163	0.229707	9.18e-62
nuoN	NADH:quinone oxidoreductase subunit N	1468.45	4		1.16796	0.252899	1.74e-05		0.313683	0.252652	0.807473		-0.47538	0.25171	0.100454		1.46277	0.251526	2.12e-08		-1.48953	0.254968	4.11e-08		-3.57789	0.254103	1.92e-43
nupC	nucleoside:H(+) symporter NupC	1018.81	3		-1.75836	0.304538	5.52e-08		0.797038	0.30638	0.221858		-1.04452	0.307608	0.00173445		-0.0255188	0.304754	0.955012		0.0429258	0.309781	0.928295		-1.07868	0.305825	0.000893012
nupG	nucleoside:H(+) symporter NupG	495.51	3		-2.1998	0.482048	2.2e-05		0.619964	0.493411	0.801762		-0.770538	0.485968	0.176921		3.95177	0.484882	2.9e-15		-0.278978	0.489457	0.672841		-3.58011	0.482348	6.56e-13
nupX	putative nucleoside transporter	5.67241	2		-0.3845	1.04074	0.787627		-0.33178	0.628562	0.952764		1.17665	0.933641	0.297331		0.107494	0.613461	0.901757		0.206972	0.745971	0.852626		0.92477	0.53206	0.118253
nusA	transcription termination/antitermination protein NusA	4008.62	7		-0.70312	0.187914	0.000603956		-0.0647982	0.185655	0.978116		-0.931206	0.189477	3.35e-06		-2.53602	0.18606	1.24e-39		1.10098	0.189501	4.92e-08		0.706821	0.186276	0.000331191
nusB	transcription antitermination protein NusB	970.288	4		-0.352611	0.196116	0.124957		-0.0481561	0.193603	0.994625		-1.71447	0.200902	1.78e-16		-0.982119	0.193986	1.17e-06		-0.359037	0.209323	0.152868		-0.856587	0.195463	3.03e-05
nusG	transcription termination factor NusG	1760.09	7		-0.985904	0.215706	2.14e-05		0.0690783	0.213385	0.984239		-1.27213	0.218941	3.06e-08		-2.05957	0.214083	1.15e-20		0.845111	0.220029	0.000452833		0.735803	0.214415	0.00125083
obgE	GTPase ObgE	1246.12	6		-1.05958	0.311453	0.00194285		-0.129846	0.298311	0.967269		-0.942613	0.321816	0.00761908		-3.74281	0.300788	2.16e-33		3.38613	0.315044	5.92e-25		4.06152	0.300673	4.32e-40
ogrK	prophage P2 late control protein OgrK	16.2993	6		0.998599	0.424308	0.0381943		0.472608	0.559011	0.915236		-1.09944	0.42231	0.0190214		1.00268	0.478073	0.0561413		-1.28333	0.55948	0.0472553		-1.23803	0.474041	0.0155783
ogt	methylated-DNA-	40.3205	4		-0.458813	0.305573	0.208898		-0.0621083	0.227067	0.989841		0.161175	0.304966	0.689604		0.397063	0.216349	0.0990786		-0.265966	0.321422	0.522434		0.461047	0.197429	0.031865
ompA	outer membrane porin A	52680.3	7		0.241938	0.174055	0.248098		-0.00665362	0.174042	0.999614		-0.289346	0.174048	0.154908		-0.852822	0.174054	2.61e-06		0.170685	0.174059	0.442473		-0.58577	0.174096	0.00156441
ompC	outer membrane porin C	69321.5	4		0.89347	0.182783	5.12e-06		0.320261	0.182762	0.553594		-1.00366	0.182781	1.79e-07		0.410183	0.182748	0.0397153		-0.876031	0.182847	8.75e-06		-3.81834	0.182889	4.03e-94
ompF	outer membrane porin F	4886.23	8		-0.222129	0.512221	0.748978		-0.0710467	0.513229	0.997458		-5.30119	0.514788	1.7e-23		1.78349	0.5128	0.00100957		-1.58891	0.523941	0.00675482		-2.66084	0.513045	6.73e-07
ompR	DNA-binding transcriptional dual regulator OmpR	705.884	4		0.44941	0.114844	0.000324853		0.202259	0.11213	0.541694		0.744616	0.108616	4.88e-11		0.512164	0.108537	6.15e-06		-0.783908	0.110344	1.65e-11		-1.17994	0.10962	7.12e-26
ompT	outer membrane protease VII (outer membrane protein 3b)	2370.54	6		-1.27463	0.292764	5.54e-05		0.299629	0.292598	0.875349		-2.65834	0.29603	3.97e-18		0.00470041	0.292423	0.995118		-0.870693	0.303375	0.0107892		-3.89297	0.296141	5.09e-38
ompW	outer membrane protein W	1635.25	8		7.41458	0.704302	5.99e-24		2.36804	0.736808	0.0571543		0.0249624	0.668823	0.983412		6.34407	0.680818	1.68e-19		-2.56282	0.669956	0.000480201		-7.83965	0.694781	2.6e-28
ompX	outer membrane protein X	12899.5	6		-1.72223	0.259477	3.36e-10		0.262123	0.259046	0.876889		-0.0703684	0.259746	0.850654		-2.1037	0.259136	3.69e-15		2.01964	0.259449	1.33e-13		2.00432	0.259127	6.49e-14
opgB	phosphoglycerol transferase I	698.247	7		-1.02037	0.161785	2.61e-09		0.0129394	0.153587	0.999614		-0.842145	0.169017	2.4e-06		-1.52605	0.154895	1.39e-21		1.14025	0.168356	1.51e-10		0.259833	0.155949	0.135601
opgC	protein required for succinyl modification of osmoregulated periplasmic glucans	96.8469	6		-3.84126	0.465078	3.71e-15		-0.099187	0.359426	0.989841		-1.44266	0.64849	0.0491621		-3.16312	0.376715	4.13e-16		1.20093	0.67026	0.13307		-0.615466	0.410449	0.182673
opgD	glucan biosynthesis protein D	664.769	7		-0.0838131	0.177299	0.725912		-0.072969	0.166419	0.967269		-0.224439	0.177858	0.29665		0.281852	0.165831	0.129636		0.815104	0.175887	1.77e-05		-0.533446	0.165669	0.00251579
opgG	osmoregulated periplasmic glucans (OPGs) biosynthesis protein G	1961.27	6		-0.0957606	0.173987	0.679305		0.037222	0.172749	0.995425		-0.202565	0.174099	0.341399		-0.599708	0.17277	0.00103461		0.31191	0.174099	0.13307		-1.94806	0.175547	2.03e-27
opgH	osmoregulated periplasmic glucans (OPGs) biosynthesis protein H	1565.96	7		-0.100171	0.178339	0.672952		-0.0254928	0.175973	0.996753		-0.684107	0.179	0.000376041		-1.3571	0.176613	9.92e-14		0.654308	0.179421	0.00092308		-1.06987	0.178669	8.26e-09
oppA	oligopeptide ABC transporter periplasmic binding protein	12029.8	6		-0.189997	0.159741	0.331038		-0.0849262	0.158996	0.952764		3.06837	0.159181	1.79e-79		0.062371	0.158902	0.765477		-2.45745	0.158959	1.3e-50		0.540032	0.158738	0.0013792
oppB	murein tripeptide ABC transporter/oligopeptide ABC transporter inner membrane subunit OppB	1028.25	6		-0.818894	0.191105	7.39e-05		-0.0547575	0.177844	0.987801		2.2762	0.187416	3.74e-32		-0.797169	0.17806	1.86e-05		-2.08951	0.186791	5.18e-27		0.934046	0.177688	4.7e-07
oppC	murein tripeptide ABC transporter/oligopeptide ABC transporter inner membrane subunit OppC	1450.6	6		-0.208825	0.167024	0.304727		-0.0158934	0.159991	0.999614		1.48607	0.16429	2.27e-18		-1.07424	0.160498	1e-10		-1.66317	0.165561	5.58e-22		1.45776	0.160079	7.63e-19
oppD	murein tripeptide ABC transporter/oligopeptide ABC transporter ATP binding subunit OppD	2193.89	6		0.154522	0.181886	0.50222		0.0298384	0.178331	0.996753		1.13666	0.180263	1.67e-09		-1.05101	0.178592	1.43e-08		-1.57867	0.181318	9.17e-17		1.65524	0.178277	1.52e-19
oppF	murein tripeptide ABC transporter/oligopeptide ABC transporter ATP binding subunit OppF	2160.75	6		0.148866	0.182259	0.522031		-0.0901129	0.179353	0.954119		1.25855	0.180715	2.36e-11		-0.95713	0.17967	3.03e-07		-1.88259	0.182086	3.36e-23		1.71639	0.179247	1.01e-20
orn	oligoribonuclease	259.796	7		0.307716	0.141355	0.0573948		0.121701	0.122325	0.879966		-0.54378	0.140337	0.000307816		-0.209657	0.121064	0.121919		0.41345	0.144382	0.0109625		-1.33898	0.128488	2.5e-24
osmB	osmotically-inducible lipoprotein OsmB	257.25	5		2.48588	0.637874	0.000344902		0.247097	0.407767	0.943624		3.81456	0.389771	2.58e-21		2.67077	0.370286	2.94e-12		1.42432	0.32896	6.6e-05		2.86109	0.328121	2.25e-17
osmC	osmotically inducible peroxiredoxin	3442.59	5		2.70649	0.330222	5.97e-15		0.239625	0.363915	0.938262		3.16919	0.318938	6.08e-22		3.21333	0.341808	8.02e-20		0.269737	0.317314	0.510756		1.25819	0.319485	0.000189771
osmE	osmotically-inducible lipoprotein OsmE	2838.66	6		3.17683	0.386188	4.8e-15		0.321267	0.400144	0.919807		2.88204	0.377825	2.24e-13		3.72055	0.38828	1.63e-20		-2.35393	0.377613	4.37e-09		-1.05245	0.378653	0.00970924
osmF	glycine betaine ABC transporter periplasmic binding protein OsmF	462.23	5		3.76764	0.474284	4.18e-14		-0.237535	0.466419	0.954119		2.18865	0.389816	9.18e-08		4.09357	0.43273	4.74e-20		0.40677	0.384692	0.402772		1.23259	0.385284	0.00269681
osmY	periplasmic chaperone OsmY	4564.41	5		2.86801	0.462753	5.05e-09		-0.159844	0.458102	0.978116		5.08736	0.443847	9.72e-29		2.72944	0.451415	5.52e-09		-0.618341	0.441499	0.254855		1.97886	0.442542	2.04e-05
otsA	trehalose-6-phosphate synthase	2564.29	5		3.5572	0.449533	5.24e-14		0.116603	0.47202	0.994625		3.24602	0.424397	1.93e-13		4.07269	0.448488	1.36e-18		0.582675	0.422366	0.262651		2.75515	0.423166	3.34e-10
otsB	trehalose-6-phosphate phosphatase	1117.07	5		4.26048	0.557907	3.85e-13		-0.447628	0.564663	0.919807		2.89959	0.454979	1.09e-09		4.70939	0.522337	2.37e-18		1.54364	0.44936	0.00191273		3.3206	0.450553	9.57e-13
oxc	oxalyl-CoA decarboxylase	8.65346	2		-0.840491	0.618506	0.259741		-0.447072	0.53483	0.917388		-0.6089	0.702088	0.490122		0.550233	0.518317	0.367106		0.505432	0.715613	0.591821		0.282712	0.47791	0.626418
oxyR	DNA-binding transcriptional dual regulator OxyR	506.453	4		0.212043	0.155594	0.258093		0.109364	0.151398	0.927694		-0.649865	0.155884	9.45e-05		0.779089	0.149085	5.11e-07		-0.761273	0.1668	2.42e-05		-0.93228	0.14841	1.41e-09
paaA	phenylacetyl-CoA 1,2-epoxidase, monooxygenase subunit	18.7706	8		-4.1821	1.03276	0.000192506		-1.15141	1.44795	0.919807		2.61438	1.05163	0.025979		6.7875	1.29086	4.33e-07		1.36415	0.841292	0.179873		-3.27653	0.83171	0.000188833
paaB	phenylacetyl-CoA 1,2-epoxidase subunit B	6.38411	8		-2.94042	1.28553	0.0446851		0.899393	1.54232	0.944764		1.46556	1.33854	0.37367		4.84476	1.18973	0.000104715		1.59287	1	0.232905		-3.16989	1.00849	0.00322858
paaC	phenylacetyl-CoA 1,2-epoxidase, structural subunit	15.9762	8		-3.67441	1.0213	0.00100424		-1.12384	1.00029	0.863218		2.64539	1.03474	0.0215493		4.76714	0.938181	1.07e-06		1.40652	0.815794	0.150875		-3.59584	0.8259	3.42e-05
paaD	phenylacetate degradation protein	8.22483	8		-2.69365	1.09803	0.0301322		0.367666	1.28975	0.989841		1.84156	1.1109	0.156375		4.92385	1.06553	9.69e-06		0.485962	0.959104	0.711926		-3.36524	0.901282	0.000417121
paaE	phenylacetyl-CoA 1,2-epoxidase, reductase subunit	19.6967	8		-2.14808	0.789945	0.0150984		0.931587	0.902116	0.874375		1.53029	0.797729	0.0944328		4.08369	0.742961	1.23e-07		1.38405	0.693599	0.089594		-2.27193	0.658884	0.00118162
paaF	putative 2,3-dehydroadipyl-CoA hydratase	10.8004	8		-2.6012	1.05662	0.0295205		0.658494	0.939795	0.930886		2.39487	1.05266	0.0438026		3.51421	0.80695	3.19e-05		1.30955	0.78757	0.167791		-1.99913	0.728594	0.0107478
paaG	putative ring 1,2-epoxyphenylacetyl-CoA isomerase (oxepin-CoA forming)	9.71669	8		-2.11951	1.05663	0.0825205		-0.00160755	0.879581	0.999861		2.10136	1.04411	0.0779997		3.70767	0.784978	6.04e-06		0.956551	0.79031	0.32873		-1.77624	0.688543	0.0169517
paaH	3-hydroxyadipyl-CoA dehydrogenase	23.7285	8		-1.11498	0.702249	0.182101		-0.679977	0.616241	0.863218		2.1984	0.663845	0.00230083		3.53046	0.57442	3.03e-09		0.555521	0.541946	0.419672		-1.53658	0.503283	0.00427281
paaI	phenylacetyl-CoA thioesterase	10.6536	3		-0.566481	0.861852	0.616713		0.420356	0.64414	0.939666		1.53175	0.79176	0.0915379		1.78449	0.572343	0.00342912		1.15945	0.613016	0.110015		-0.777183	0.524946	0.188768
paaJ	beta-ketoadipyl-CoA thiolase	71.0946	3		-1.53515	0.480566	0.00378748		0.517115	0.498994	0.874375		1.84165	0.47154	0.00027264		2.38295	0.448382	3.23e-07		1.35577	0.421144	0.00378865		0.829695	0.407042	0.0637535
paaK	phenylacetate-CoA ligase	115.371	8		-1.77297	0.450028	0.000293017		0.0810577	0.451204	0.996715		2.29492	0.443188	9.04e-07		2.72424	0.41708	2.8e-10		1.52187	0.387719	0.000329897		1.38191	0.376919	0.000536437
paaX	DNA-binding transcriptional repressor PaaX	223.349	2		0.465328	0.220919	0.0665848		-0.18525	0.20844	0.899387		1.65224	0.198873	1.13e-15		1.63607	0.196443	7.13e-16		-0.256109	0.186087	0.264024		-0.406641	0.182114	0.0409124
paaY	2-hydroxycyclohepta-1,4,6-triene-1-carboxyl-CoA thioesterase	148.727	4		0.192893	0.263229	0.571498		-0.13153	0.246356	0.952764		1.63413	0.243577	1.29e-10		1.33376	0.235502	4.94e-08		-0.887154	0.234786	0.00057269		-0.265359	0.223169	0.298993
paaZ	oxepin-CoA hydrolase/3-oxo-5,6-dehydrosuberyl-CoA semialdehyde dehydrogenase	9.03499	3		-0.483418	0.825241	0.65911		0.870248	0.81048	0.863221		1.01752	0.777387	0.276677		1.61176	0.670716	0.0268052		0.823044	0.670567	0.322134		-0.260345	0.592275	0.72454
pabA	aminodeoxychorismate synthase subunit 2	64.0892	2		-0.829765	0.351939	0.0378188		0.0219371	0.257072	0.999614		1.20568	0.33597	0.000887181		-0.833428	0.261105	0.0026878		-0.0394053	0.307236	0.934273		1.48553	0.254954	2.1e-08
pabB	aminodeoxychorismate synthase subunit 1	120.623	7		-0.598756	0.191913	0.00474901		-0.0169119	0.147146	0.999614		-0.744356	0.217261	0.00156343		-0.675224	0.148653	1.39e-05		1.15149	0.211358	3.55e-07		-0.152883	0.152319	0.388475
pabC	aminodeoxychorismate lyase	121.161	7		-1.0086	0.244456	0.000142567		-0.103919	0.154917	0.938262		0.439326	0.252665	0.134517		-0.995956	0.158879	1.45e-09		1.31221	0.213262	7.03e-09		0.898665	0.157263	3.96e-08
pagP	Lipid IVA palmitoyltransferase	34.2514	6		0.270066	0.414409	0.619451		0.0113197	0.366876	0.999614		0.227625	0.384424	0.651026		-0.760054	0.377659	0.0679674		0.645445	0.35714	0.129292		4.32176	0.3246	5.55e-39
pal	peptidoglycan-associated outer membrane lipoprotein Pal	2521.19	7		0.248135	0.125425	0.0873879		0.0613786	0.12413	0.954119		-1.33282	0.126707	1.83e-24		-0.388658	0.124055	0.00326801		0.693138	0.127594	3.87e-07		-0.338284	0.124247	0.011428
panB	3-methyl-2-oxobutanoate hydroxymethyltransferase	490.547	4		0.373317	0.144588	0.0218156		0.00045703	0.137347	0.999861		-0.106962	0.141432	0.554156		-0.106043	0.136643	0.525403		-0.308087	0.145294	0.0695232		-0.862986	0.138532	1.94e-09
panC	pantothenate synthetase	855.512	7		0.166551	0.107626	0.194244		-0.0371649	0.10362	0.976469		-0.129162	0.106696	0.319872		0.157934	0.102432	0.173832		0.00775625	0.107678	0.965191		-0.679709	0.102762	1.71e-10
panD	aspartate 1-decarboxylase proenzyme	505.474	2		-1.19714	0.184852	9.2e-10		0.0927479	0.178303	0.952764		-0.21335	0.190032	0.359862		0.0189112	0.177245	0.942692		-0.0326156	0.193089	0.912729		0.807208	0.175411	1.14e-05
panE	2-dehydropantoate 2-reductase	304.822	7		-0.0868127	0.120776	0.580366		-0.0247388	0.107582	0.994752		0.281209	0.11732	0.0326662		-0.0922421	0.10549	0.466816		0.0584346	0.114869	0.710655		-0.271065	0.105245	0.0171357
panF	pantothenate:Na(+) symporter	175.713	7		-1.32852	0.331278	0.000223981		0.182886	0.303284	0.943624		-0.732615	0.35239	0.0677873		-2.86548	0.310696	3.85e-19		0.619154	0.357452	0.148974		0.884611	0.31415	0.00876546
panM	non-coding	52.0713	4		-0.335262	0.242106	0.250141		-0.112387	0.202209	0.947746		-0.770532	0.264394	0.00795022		-0.0749316	0.199909	0.776707		-1.4648	0.369639	0.000286322		-0.400082	0.200424	0.0699311
paoA	aldehyde dehydrogenase, Fe-S subunit	52.1203	3		1.98075	0.642623	0.00533922		-1.10611	0.737225	0.702464		2.5457	0.354237	5.08e-12		1.99308	0.675981	0.00580734		1.11925	0.253598	4.68e-05		3.65341	0.34008	8.83e-26
paoB	aldehyde dehydrogenase, FAD-binding subunit	36.6295	1		1.53871	0.850822	0.122342		-1.23238	0.904797	0.757207		3.10653	0.463841	1.39e-10		1.73866	0.865108	0.0683943		1.02506	0.32123	0.00415421		3.79698	0.474869	8.51e-15
paoC	aldehyde dehydrogenase: molybdenum cofactor-binding subunit	101.828	6		1.80004	0.487779	0.000727003		-0.453264	0.443668	0.875349		2.51984	0.307033	2.56e-15		0.810699	0.422573	0.0830723		0.85459	0.260381	0.00311777		3.60878	0.318316	1.44e-28
paoD	molybdenum cofactor insertion chaperone for PaoABC	32.254	2		1.33099	0.660128	0.0809725		0.0816841	0.553241	0.996753		2.45534	0.39041	1.84e-09		1.00915	0.481216	0.0561551		0.51866	0.289391	0.133054		2.55752	0.340128	3.23e-13
parC	DNA topoisomerase IV subunit A	1123.35	7		-0.373001	0.116641	0.00374553		0.0947213	0.110699	0.911574		-0.907605	0.120164	3.89e-13		-1.18911	0.111452	4.99e-25		0.798563	0.121292	4.99e-10		-0.160241	0.11256	0.206841
parE	DNA topoisomerase IV subunit B	989.919	7		-0.574701	0.15163	0.000508348		0.0907172	0.146205	0.943624		-1.51679	0.159091	2.78e-20		-0.978081	0.146539	1.13e-10		0.82462	0.162325	2.23e-06		-0.435241	0.14748	0.00585807
patA	putrescine aminotransferase	763.853	5		3.06786	0.556194	2.22e-07		-0.349935	0.525553	0.938262		3.46249	0.465555	8.77e-13		2.75501	0.500445	1.17e-07		1.35655	0.45536	0.00791781		4.80188	0.45895	1.63e-24
patD	gamma-aminobutyraldehyde dehydrogenase	528.421	5		3.72535	0.503734	2.21e-12		0.261226	0.438548	0.943624		3.47709	0.381651	1.28e-18		2.93624	0.406832	2.84e-12		-0.905772	0.373458	0.0346837		2.1157	0.374575	5.74e-08
pbpC	peptidoglycan glycosyltransferase PbpC	69.5125	4		0.507503	0.225239	0.0483454		-0.0441245	0.179374	0.994625		-0.239486	0.207287	0.344546		-0.327596	0.179886	0.101947		-0.786426	0.246629	0.00418216		0.197596	0.176141	0.330045
pbpG	peptidoglycan DD-endopeptidase PbpG	221.38	2		-1.01433	0.17571	5.55e-08		0.160682	0.155237	0.874375		-0.819082	0.195013	8.33e-05		-0.255953	0.1539	0.138766		0.136466	0.206081	0.618727		-0.599516	0.15576	0.000268788
pck	phosphoenolpyruvate carboxykinase (ATP)	6256.1	4		1.02861	0.21822	1.14e-05		0.140025	0.218484	0.942986		-0.611863	0.218054	0.0108331		2.18201	0.218089	3.35e-22		-1.3512	0.218744	6.08e-09		-3.15684	0.218298	9.46e-46
pcm	L-isoaspartate protein carboxylmethyltransferase type II	301.527	4		0.74157	0.15808	1.26e-05		-0.0027008	0.138467	0.999845		-0.0857175	0.149743	0.662514		0.014682	0.137154	0.942692		-0.228522	0.153988	0.224466		-1.08545	0.140148	6e-14
pcnB	poly(A) polymerase I	1019.97	7		-0.680403	0.226967	0.00687573		0.0916303	0.223755	0.971901		-0.963813	0.229586	8.39e-05		-1.58382	0.224468	8.72e-12		0.20391	0.232318	0.495435		-0.52911	0.225812	0.0312346
pdhR	DNA-binding transcriptional dual regulator PdhR	1008.79	6		-0.908159	0.633116	0.232491		0.000109964	0.631413	0.999861		-1.00112	0.634521	0.179246		-3.84364	0.632915	4.71e-09		-0.46471	0.637725	0.57972		-1.2458	0.636574	0.0760469
pdxA	4-hydroxythreonine-4-phosphate dehydrogenase	469.592	4		-0.300102	0.167608	0.12669		-0.344283	0.155693	0.352996		-0.250115	0.168333	0.209112		-0.717551	0.156786	1.19e-05		-0.317067	0.174984	0.128261		-0.0788125	0.157414	0.683156
pdxB	erythronate-4-phosphate dehydrogenase	613.376	7		0.0969188	0.111626	0.49272		-0.0178769	0.102449	0.996753		-0.388732	0.111851	0.00131906		-0.532513	0.102724	6.36e-07		0.556936	0.111828	3.6e-06		0.242488	0.102387	0.0294101
pdxH	pyridoxal 5-phosphate synthase	280.323	4		1.01714	0.138571	3.22e-12		0.187518	0.131133	0.73677		-1.04403	0.137073	2.44e-13		0.0132119	0.127966	0.943914		-0.105281	0.146954	0.586066		-1.00885	0.132042	1.32e-13
pdxJ	pyridoxine 5\\'-phosphate synthase	328.688	4		0.716279	0.132284	3.8e-07		0.0981281	0.123649	0.919807		0.0225668	0.123282	0.906635		-0.144636	0.12209	0.308459		-1.30714	0.140417	4.89e-19		-0.158602	0.121328	0.250232
pdxK	pyridoxal kinase I	269.732	4		1.07497	0.148567	6.63e-12		-0.0393524	0.181616	0.995425		-0.754922	0.144665	7.34e-07		1.30541	0.165959	2.51e-14		-1.31947	0.164431	2.2e-14		-1.67892	0.165409	3.93e-23
pdxY	pyridoxal kinase 2	232.897	4		0.148635	0.215146	0.596817		0.00246976	0.204296	0.999861		-1.70912	0.228021	5.83e-13		-0.20693	0.203802	0.390865		-0.454287	0.255734	0.136991		-1.21714	0.207227	1.61e-08
pepA	aminopeptidase A/I	2106.19	4		-0.152592	0.101715	0.209263		0.03039	0.0982168	0.987801		0.916949	0.0999822	7.49e-19		0.0262123	0.0978184	0.846764		-0.47139	0.099656	1.16e-05		-0.994682	0.0984838	6.49e-23
pepB	aminopeptidase B	837.424	6		0.564966	0.188101	0.00677398		-0.492429	0.179031	0.169664		-0.971113	0.187957	9.57e-07		-0.511703	0.179609	0.00782838		-0.161412	0.195156	0.522538		1.99682	0.178563	8e-28
pepD	peptidase D	3198.12	4		0.285456	0.113789	0.0262708		0.0639043	0.112668	0.945693		-0.101584	0.113424	0.475098		0.574738	0.112251	8.78e-07		-0.90975	0.114839	4.79e-14		-0.926284	0.112222	1.08e-15
pepE	peptidase E	400.91	3		3.32961	0.479525	4.67e-11		0.878848	0.517714	0.591619		-3.18367	0.477898	1.74e-10		4.66898	0.490098	2.64e-20		-1.59474	0.495427	0.00379022		-5.37532	0.493814	1.96e-26
pepN	aminopeptidase N	2051.95	7		0.27882	0.21889	0.29523		-0.29679	0.217793	0.757207		0.724364	0.217856	0.0022026		0.956237	0.217317	2.62e-05		0.144313	0.217346	0.617713		-0.864597	0.216978	0.000157957
pepP	proline aminopeptidase P II	1865.62	7		0.770967	0.115496	2.64e-10		0.127683	0.113037	0.861619		-0.0642247	0.113792	0.667013		0.0735921	0.112458	0.599554		0.188311	0.113848	0.170336		-0.583844	0.112571	6.73e-07
pepQ	Xaa-Pro dipeptidase	1486.36	7		0.0906989	0.1545	0.658362		-0.07873	0.152199	0.952764		-0.0278907	0.153928	0.907376		0.857049	0.151447	5.06e-08		0.511506	0.153528	0.00265996		-1.27953	0.151453	2.2e-16
pepT	peptidase T	1365.28	3		3.58942	0.383106	3.63e-19		0.00895995	0.387954	0.999614		0.235565	0.375848	0.630045		3.91883	0.381881	2.97e-23		-0.462765	0.376008	0.320759		-1.95326	0.37636	6.62e-07
perR	putative transcriptional regulator PerR	13.2372	4		-0.99665	0.477558	0.069536		-0.0575104	0.333171	0.996753		0.541516	0.493512	0.372579		-0.271333	0.325873	0.492302		-0.706828	0.511936	0.262304		0.701033	0.296864	0.0298944
pfkA	6-phosphofructokinase I	2395.19	4		1.2542	0.243877	1.51e-06		0.239824	0.243272	0.883412		-0.977408	0.243451	0.000177382		0.805283	0.242848	0.00177708		-0.212694	0.244306	0.499184		-0.856249	0.242717	0.000891742
pfkB	6-phosphofructokinase II	1063.48	2		1.89859	0.260779	4.96e-12		0.433131	0.273028	0.66252		1.48186	0.251987	2.06e-08		2.33047	0.261188	5.26e-18		-0.267425	0.250803	0.397865		0.269607	0.251754	0.354325
pflA	pyruvate formate-lyase activating enzyme	464.234	6		1.80539	0.228017	5.08e-14		0.894953	0.225573	0.0060762		-0.996605	0.223034	2.6e-05		0.537165	0.220515	0.0246478		0.0834254	0.226025	0.795166		0.184722	0.218367	0.474573
pflB	pyruvate formate-lyase	42697.4	8		4.56004	0.37272	5.66e-32		0.583423	0.372682	0.675065		-3.04135	0.372602	3.63e-15		1.93058	0.37261	6.45e-07		1.21275	0.372621	0.00339427		-1.7125	0.37259	1.17e-05
pflC	putative pyruvate formate-lyase 2 activating enzyme PflC	12.7193	8		0.813583	0.485801	0.157104		-1.34985	0.418253	0.0554349		-0.714864	0.449242	0.175563		2.17657	0.390144	7.85e-08		0.936715	0.447423	0.073474		-1.30934	0.295492	2.44e-05
pflD	putative formate acetyltransferase 2	49.5269	2		0.296429	0.235459	0.30091		-0.337704	0.230733	0.719713		-0.0630429	0.220155	0.84127		1.31016	0.206471	9e-10		0.43855	0.213294	0.0794387		-0.736713	0.176357	7.19e-05
pfo	non-coding	2608.39	7		0.180956	0.246066	0.569879		-0.0578933	0.244172	0.994752		1.42527	0.244645	2.8e-08		0.0873869	0.243944	0.788674		1.1247	0.243349	1.87e-05		-0.289276	0.243823	0.300104
pgaA	partially deacetylated poly-beta-1,6-N-acetyl-D-glucosamine outer membrane porin	34.5908	4		-0.693563	0.30349	0.0448891		0.202118	0.291004	0.930886		-0.0326531	0.322188	0.950919		0.973952	0.253055	0.000255015		-0.772687	0.367674	0.0723383		-0.869528	0.236137	0.000505982
pgaB	poly-beta-1,6-N-acetyl-D-glucosamine N-deacetylase and beta-1,6 glycoside hydrolase	13.3543	4		-0.398201	0.41786	0.44684		-0.152	0.430698	0.978116		-0.280307	0.438421	0.62421		-0.782685	0.451942	0.121919		-0.888624	0.530602	0.164227		0.136603	0.469637	0.818819
pgaC	poly-N-acetyl-D-glucosamine synthase subunit PgaC	9.29386	6		-0.370517	0.578437	0.626303		-0.913805	0.64855	0.73677		0.887928	0.54454	0.164169		1.25547	0.61209	0.0622909		-1.70614	0.633918	0.0176308		-0.80149	0.532174	0.180646
pgaD	poly-N-acetyl-D-glucosamine synthase subunit PgaD	8.12546	8		0.554393	0.547251	0.416276		1.64272	0.708454	0.312452		-0.453077	0.530154	0.496756		-0.316338	0.532079	0.639181		-1.04496	0.674869	0.202058		0.212093	0.514765	0.740088
pgi	glucose-6-phosphate isomerase	6038.42	6		0.960963	0.126939	6.2e-13		0.233271	0.126738	0.529753		-0.530583	0.126645	8.69e-05		0.416526	0.126426	0.00191267		0.659895	0.126638	1.18e-06		-1.71993	0.126875	2.32e-40
pgk	phosphoglycerate kinase	6926.55	7		-0.0334988	0.165429	0.888449		0.237932	0.165081	0.732702		-0.553352	0.165536	0.00207447		0.157862	0.164988	0.422088		0.0794666	0.165733	0.72854		-1.14448	0.165079	2.06e-11
pgl	6-phosphogluconolactonase	1612.96	2		1.30523	0.141521	1.29e-18		-0.140201	0.140093	0.87911		1.28131	0.134883	3.77e-20		1.13671	0.137538	1.18e-15		-0.0876407	0.133583	0.62276		-1.16105	0.136362	1.26e-16
pgm	phosphoglucomutase	2257.74	7		-0.234874	0.117623	0.084094		0.0394526	0.115248	0.981005		-0.368618	0.117972	0.0042253		-0.377249	0.11522	0.00204936		0.111595	0.118888	0.463261		-0.779463	0.115746	7.85e-11
pgpA	phosphatidylglycerophosphatase A	229.886	2		0.595268	0.161394	0.00073161		-0.0509365	0.135335	0.975466		-0.639518	0.158878	0.000170453		-0.454829	0.135591	0.00155909		0.177949	0.166171	0.39587		0.591811	0.133539	2.44e-05
pgpB	phosphatidylglycerophosphatase B	126.824	2		0.968548	0.234403	0.000139358		-0.373598	0.193683	0.488247		0.43361	0.205672	0.0635302		0.482954	0.190009	0.0186314		-0.294906	0.206378	0.243708		0.314404	0.181321	0.119022
pgpC	phosphatidylglycerophosphatase C	288.493	2		1.28799	0.193032	2.68e-10		0.121546	0.169588	0.927694		0.267356	0.171132	0.18378		0.467987	0.163823	0.00766621		0.445939	0.166795	0.0184714		2.15412	0.153744	4.94e-43
pgrR	DNA-binding transcriptional repressor PgrR	69.549	4		-0.582083	0.222597	0.0200288		0.119452	0.196556	0.943624		0.358548	0.222539	0.169905		-0.480198	0.193832	0.0220834		-1.27318	0.259805	5.2e-06		0.826582	0.18432	1.93e-05
pgsA	phosphatidylglycerophosphate synthase	220.879	7		1.171	0.161457	5.88e-12		-0.0124797	0.154399	0.999614		-1.19111	0.158511	5.1e-13		0.463681	0.149782	0.0036806		0.48285	0.165486	0.00943595		-0.438809	0.146916	0.00525125
pheA	fused chorismate mutase/prephenate dehydratase	1508.82	2		-1.47534	0.215885	9.46e-11		-0.14219	0.210958	0.938262		0.657324	0.216969	0.00567681		-0.940884	0.211409	2.09e-05		1.41806	0.213088	3.21e-10		2.92359	0.210444	2.48e-42
pheL	phe operon leader peptide	11.3275	6		0	1.69035	1		0.307551	0.381971	0.918805		0	1.69035	1		-0.911727	0.3799	0.0269938		0	2	1		2.53681	0.34395	9.21e-13
pheP	phenylalanine:H(+) symporter PheP	278.282	6		-2.28622	0.326282	3.07e-11		0.158434	0.304968	0.952764		-1.03839	0.355822	0.00785753		-2.62436	0.309166	1.95e-16		1.47713	0.352593	0.000116541		0.376043	0.312577	0.292903
pheS	phenylalanine--tRNA ligase subunit alpha	2346.92	7		-0.531791	0.154887	0.0017495		-0.111769	0.152248	0.927682		-1.92004	0.159618	1.41e-31		-1.5176	0.152643	5.99e-22		1.19848	0.161326	1.77e-12		-0.161311	0.153117	0.363319
pheT	phenylalanine--tRNA ligase subunit beta	6369.57	7		-0.0796631	0.156282	0.704519		-0.0712481	0.155397	0.966272		-0.810725	0.15658	9.06e-07		-1.39484	0.155543	3.64e-18		0.382403	0.156912	0.0338108		0.121796	0.155666	0.511114
phnN	ribose 1,5-bisphosphate phosphokinase	6.42234	8		0.845996	1.06177	0.533665		2.15018	1.00187	0.3783		1.75235	0.718038	0.0292874		0.167181	0.645781	0.853853		0.605768	0.552885	0.383424		0.556567	0.575279	0.406845
phnO	aminoalkylphosphonate N-acetyltransferase	50.7665	2		1.04899	0.463674	0.0473418		0.234841	0.337879	0.930886		2.11734	0.32044	2.48e-10		0.922952	0.299732	0.00387723		0.694888	0.248822	0.0133924		1.21956	0.248102	2.61e-06
phnP	5-phospho-alpha-D-ribosyl 1,2-cyclic phosphate phosphodiesterase	50.4446	3		0.534968	0.423991	0.299761		-0.110705	0.361333	0.987801		1.25235	0.353443	0.00104137		0.947103	0.339288	0.00925626		1.52115	0.304754	3.42e-06		0.86003	0.299903	0.00752401
phoA	alkaline phosphatase	53.6756	4		1.01095	0.411302	0.0297802		0.230939	0.433062	0.952764		0.425591	0.381006	0.362363		2.00307	0.396456	1.24e-06		-0.624559	0.38749	0.182292		-0.938366	0.369094	0.0187626
phoB	DNA-binding transcriptional dual regulator PhoB	97.1392	2		-0.556621	0.297131	0.107735		0.096067	0.268195	0.976518		0.959517	0.287332	0.00209872		-0.0708965	0.264155	0.84663		1.12185	0.263048	8.57e-05		0.78366	0.255402	0.00408266
phoH	ATP-binding protein PhoH	228.341	1		-2.49992	0.806517	0.00507072		-0.597883	0.89663	0.938262		5.65504	0.79526	8.61e-12		3.85372	0.839437	1.11e-05		0.493138	0.725546	0.60793		2.26103	0.729964	0.00373207
phoP	DNA-binding transcriptional dual regulator PhoP	614.79	4		-0.155881	0.106755	0.222733		-0.0664461	0.0986512	0.938262		1.23296	0.100877	1.49e-32		-0.0135762	0.0966752	0.922086		-1.20908	0.101321	1.45e-30		1.53331	0.0907139	4.16e-62
phoQ	sensory histidine kinase PhoQ	500.661	4		-0.82548	0.11816	3.53e-11		-0.204108	0.103345	0.463457		0.971588	0.116166	7.15e-16		-0.441668	0.103939	5.03e-05		-0.72921	0.114594	1.98e-09		1.90861	0.0988324	1.14e-80
phoR	sensory histidine kinase PhoR	65.3172	2		-0.929641	0.302283	0.00544911		-0.320809	0.248305	0.791247		1.02263	0.295646	0.00139809		-0.313122	0.250674	0.279797		0.479539	0.262013	0.123821		1.15075	0.237673	3.73e-06
phoU	negative regulator of the pho regulon	178.372	7		-1.00337	0.219608	2.15e-05		0.265294	0.199088	0.769094		0.0117717	0.226531	0.974183		-0.600011	0.198598	0.00463063		0.988281	0.218106	2.79e-05		-0.346388	0.201487	0.122347
php	putative hydrolase	5.46173	1		-2.28697	1.17717	0.0938974		0.749133	0.54882	0.757207		3.2717	1.11666	0.00760244		-0.700496	0.520873	0.24087		-0.745389	0.647056	0.356242		-0.892176	0.600396	0.187026
phr	deoxyribodipyrimidine photolyase (photoreactivation)	174.046	2		1.68276	0.446905	0.00055531		-0.421015	0.408466	0.874375		1.74534	0.40368	4.91e-05		1.81507	0.401593	1.54e-05		-0.62534	0.396796	0.19318		1.47286	0.388934	0.000340538
pinQ	Qin prophage; putative site-specific recombinase	10.9783	6		-0.452706	0.8301	0.68276		-0.674993	0.443958	0.693647		0.405501	0.813036	0.708732		-1.52031	0.533839	0.00785132		-0.309024	0.808388	0.787882		4.0058	0.469712	1.13e-16
pinR	Rac prophage; putative site-specific recombinase	11.6126	3		0.568464	0.691718	0.518991		-1.64618	0.49352	0.0429744		0.434878	0.590761	0.566151		0.847642	0.499059	0.129841		-1.07039	0.674186	0.189684		2.01354	0.373643	2.34e-07
pitA	metal phosphate:H(+) symporter PitA	2016	7		0.0545624	0.321545	0.907855		-0.0884201	0.318844	0.989841		-1.53708	0.323544	7.21e-06		-2.22068	0.319153	1.69e-11		0.604715	0.325204	0.117154		-0.108152	0.319512	0.789278
pitB	metal phosphate:H(+) symporter PitB	7.99913	4		-0.280704	0.6163	0.735394		-0.246684	0.463514	0.952764		-0.147828	0.628542	0.873446		-1.5933	0.531801	0.00501565		-0.49762	0.701461	0.589981		1.17907	0.531719	0.0423621
pka	non-coding	1230.94	3		2.37568	0.306739	1.79e-13		0.0946421	0.311813	0.987978		-0.474121	0.302902	0.182761		3.45429	0.306728	1.22e-27		0.844108	0.302832	0.0135783		-0.791348	0.301984	0.0151984
[truncated: 1,985 more rows]
